# Supplementary material for: 1-[2-(3,5-Difluoro­benz­yloxy)phen­yl]ethanone
Source: Acta Crystallogr Sect E Struct Rep Online. 2010 Aug 11;66(Pt 9):o2293. doi: 10.1107/S160053681003120X (PMC3008130; doi:10.1107/S160053681003120X)
Supplement: Supplementary file 2 [file e-66-o2293-Isup2.hkl]

# 
# h,k,l, Fc-squared, Fo-squared, sigma(Fo-squared) and status flag 
# 
data_I
_shelx_title ' 100408f in P-1' 
_shelx_refln_list_code          4 
_shelx_F_calc_maximum       94.30 
_exptl_crystal_F_000       272.00 
_reflns_d_resolution_high  0.8403 
 
loop_ 
 _symmetry_equiv_pos_as_xyz 
 'x, y, z' 
 '-x, -y, -z' 
 
_cell_length_a     7.2808 
_cell_length_b     7.9734 
_cell_length_c    11.6466 
_cell_angle_alpha  91.587 
_cell_angle_beta  106.559 
_cell_angle_gamma  95.343 
 
_shelx_F_squared_multiplier     1.000 
 
loop_ 
 _refln_index_h 
 _refln_index_k 
 _refln_index_l 
 _refln_F_squared_calc 
 _refln_F_squared_meas 
 _refln_F_squared_sigma 
 _refln_observed_status 
   1   0   0      295.62      269.19      3.19 o 
   2   0   0     3827.40     3744.78     36.16 o 
   3   0   0       19.44       13.81      0.63 o 
   4   0   0      164.28      154.15      1.86 o 
   5   0   0        4.41        4.05      0.50 o 
   6   0   0        1.46        0.53      0.51 o 
   7   0   0        2.90        2.45      1.07 o 
   8   0   0        0.43        0.05      0.93 o 
  -8   1   0        0.24       -0.75      0.87 o 
  -7   1   0        4.35        4.95      1.25 o 
  -6   1   0        0.54        0.29      0.49 o 
  -5   1   0        3.32        2.86      0.58 o 
  -4   1   0        0.31       -0.48      0.35 o 
  -3   1   0        5.72        9.57      0.52 o 
  -2   1   0      392.55      411.18      6.38 o 
  -1   1   0       65.16       63.16      0.80 o 
   0   1   0      135.51      135.20      1.36 o 
   1   1   0     1271.70     1267.10      7.93 o 
   2   1   0       38.35       33.35      0.80 o 
   3   1   0        2.69        2.27      0.43 o 
   4   1   0      150.76      148.25      2.35 o 
   5   1   0        0.06       -0.26      0.39 o 
   6   1   0        0.89        0.14      0.51 o 
   7   1   0        7.59        8.51      1.04 o 
  -8   2   0        2.60        1.42      1.12 o 
  -7   2   0        2.02        1.97      1.06 o 
  -6   2   0        7.26        3.47      1.15 o 
  -5   2   0       10.12       10.19      0.71 o 
  -4   2   0        8.61       14.01      0.70 o 
  -3   2   0      514.50      488.60      3.53 o 
  -2   2   0      262.23      272.38      2.64 o 
  -1   2   0       74.85       66.85      0.99 o 
   0   2   0     5165.32     4855.63     35.88 o 
   1   2   0     1524.55     1552.69      9.12 o 
   2   2   0      331.11      353.85      2.70 o 
   3   2   0      166.38      169.09      2.37 o 
   4   2   0        0.00        0.28      0.41 o 
   5   2   0       32.22       29.81      1.22 o 
   6   2   0        6.53        4.05      0.80 o 
   7   2   0        2.12        1.44      0.71 o 
  -8   3   0        0.34        1.17      1.23 o 
  -7   3   0       11.07       14.91      2.01 o 
  -6   3   0        0.56       -0.17      0.83 o 
  -5   3   0        0.02       -0.18      0.66 o 
  -4   3   0      190.44      190.39      2.50 o 
  -3   3   0       69.25       70.47      1.29 o 
  -2   3   0       38.14       34.81      0.85 o 
  -1   3   0      267.23      256.71      3.52 o 
   0   3   0      426.22      477.57      4.28 o 
   1   3   0      122.16      114.49      1.65 o 
   2   3   0       14.94       14.05      0.57 o 
   3   3   0      141.87      148.68      2.27 o 
   4   3   0       51.27       58.52      1.59 o 
   5   3   0       39.55       34.09      1.37 o 
   6   3   0        8.87        9.57      1.24 o 
   7   3   0        1.30        0.47      1.12 o 
  -7   4   0        0.08       -0.99      1.00 o 
  -6   4   0        3.33        2.87      1.30 o 
  -5   4   0       29.41       29.41      2.08 o 
  -4   4   0        3.10        3.56      1.09 o 
  -3   4   0      220.45      237.63      2.85 o 
  -2   4   0        7.14        7.63      1.54 o 
  -1   4   0      148.89      158.41      2.19 o 
   0   4   0       40.33       42.79      1.11 o 
   1   4   0       13.10       11.79      0.67 o 
   2   4   0        7.49        8.02      0.64 o 
   3   4   0        0.00       -0.44      0.39 o 
   4   4   0        0.97        1.39      0.57 o 
   5   4   0        0.16        0.00      0.78 o 
   6   4   0        0.20       -0.05      1.03 o 
   7   4   0        0.12       -0.98      0.98 o 
  -7   5   0        0.27       -1.43      0.95 o 
  -6   5   0       11.89       13.30      2.09 o 
  -5   5   0        8.95        6.07      1.52 o 
  -4   5   0        0.23       -1.02      0.68 o 
  -3   5   0       25.73       25.19      1.81 o 
  -2   5   0        4.47        5.80      0.71 o 
  -1   5   0        0.00        0.80      0.39 o 
   0   5   0        1.79        2.48      0.52 o 
   1   5   0        9.14       10.06      1.01 o 
   2   5   0       54.39       46.72      1.33 o 
   3   5   0        7.70        5.16      1.15 o 
   4   5   0       26.84       27.55      1.99 o 
   5   5   0        0.03        0.38      0.99 o 
   6   5   0        0.32       -0.57      1.06 o 
  -6   6   0        0.22       -1.06      1.09 o 
  -5   6   0        2.44        2.95      1.35 o 
  -4   6   0        1.52        1.97      1.21 o 
  -3   6   0       96.18      103.80      3.82 o 
  -2   6   0       40.34       44.89      1.40 o 
  -1   6   0       19.48       19.12      0.98 o 
   0   6   0      288.63      289.56      3.83 o 
   1   6   0        4.90        5.37      0.93 o 
   2   6   0      261.51      269.99      5.64 o 
   3   6   0       11.21       13.23      1.80 o 
   4   6   0       17.86       16.70      2.11 o 
   5   6   0        5.66        2.21      1.29 o 
  -6   7   0        1.43        1.33      1.47 o 
  -5   7   0        0.09       -0.62      1.08 o 
  -4   7   0       11.40       13.17      2.14 o 
  -3   7   0        7.90       10.47      1.87 o 
  -2   7   0       13.77       14.13      1.66 o 
  -1   7   0       12.91       12.62      1.14 o 
   0   7   0       81.42       81.87      2.79 o 
   1   7   0       16.21       17.54      1.61 o 
   2   7   0       48.26       52.05      2.58 o 
   3   7   0       15.10       16.54      2.05 o 
   4   7   0        1.32       -0.13      1.09 o 
  -5   8   0        0.15       -1.39      1.27 o 
  -4   8   0        0.10       -0.24      1.12 o 
  -3   8   0        5.43        4.50      1.61 o 
  -2   8   0        0.28       -0.43      1.07 o 
  -1   8   0       20.12       17.69      1.78 o 
   0   8   0        4.16        6.38      1.58 o 
   1   8   0        2.92        3.31      1.24 o 
   2   8   0       22.22       23.43      1.96 o 
   3   8   0        0.64        0.21      1.17 o 
  -3   9   0        0.46        0.40      1.32 o 
  -2   9   0        9.25       10.06      2.10 o 
  -1   9   0        1.64        1.68      1.22 o 
   1   9   0        2.22        2.80      1.29 o 
   1  -9   1        0.06       -0.36      1.08 o 
   2  -9   1       11.88       14.43      2.25 o 
   3  -9   1        0.00       -1.06      1.22 o 
  -3  -8   1        0.34        0.40      1.14 o 
  -2  -8   1       14.47       18.61      2.21 o 
  -1  -8   1       28.16       29.92      2.02 o 
   0  -8   1        1.55        1.63      1.07 o 
   1  -8   1       14.67       12.91      1.87 o 
   2  -8   1        0.11       -0.89      1.03 o 
   3  -8   1        0.10       -1.38      0.95 o 
   4  -8   1        0.34       -1.66      1.10 o 
  -5  -7   1        4.24        4.76      1.68 o 
  -4  -7   1        5.59        5.52      1.60 o 
  -3  -7   1        4.84        7.41      1.59 o 
  -2  -7   1       65.08       61.07      2.77 o 
  -1  -7   1        0.83       -0.16      0.65 o 
   0  -7   1       11.20        9.18      1.00 o 
   1  -7   1        4.78        3.02      1.26 o 
   2  -7   1        0.12       -1.23      0.82 o 
   3  -7   1        6.18        4.29      1.49 o 
   4  -7   1        1.55        0.76      1.17 o 
   5  -7   1        4.94        3.17      1.55 o 
   6  -7   1        1.67        0.98      1.30 o 
  -6  -6   1        2.00        2.26      1.46 o 
  -5  -6   1        5.33        4.31      1.52 o 
  -4  -6   1      102.48      113.09      4.09 o 
  -3  -6   1        0.06        0.37      0.89 o 
  -2  -6   1      208.62      211.37      6.17 o 
  -1  -6   1       12.99       16.15      1.11 o 
   0  -6   1       45.51       42.71      1.41 o 
   1  -6   1      107.42      110.02      3.53 o 
   2  -6   1       19.58       18.25      1.63 o 
   3  -6   1       22.16       20.38      1.82 o 
   4  -6   1        0.56       -0.98      0.77 o 
   5  -6   1        0.01        0.19      1.04 o 
   6  -6   1        0.11        0.78      1.26 o 
  -6  -5   1       12.17       12.61      2.07 o 
  -5  -5   1        0.08       -0.82      1.03 o 
  -4  -5   1       24.50       23.70      1.90 o 
  -3  -5   1       20.22       19.10      1.56 o 
  -2  -5   1        7.88        6.45      1.53 o 
  -1  -5   1      103.01      104.40      2.03 o 
   0  -5   1       55.25       69.67      1.58 o 
   1  -5   1        0.18        0.05      0.34 o 
   2  -5   1       30.55       33.28      1.67 o 
   3  -5   1        4.57        5.30      1.21 o 
   4  -5   1       10.88       10.66      1.71 o 
   5  -5   1        0.03       -0.89      0.91 o 
   6  -5   1        4.55        6.97      1.62 o 
   7  -5   1        0.18       -1.49      1.02 o 
  -7  -4   1        0.03        0.25      1.10 o 
  -6  -4   1        0.03        0.56      1.01 o 
  -5  -4   1        0.68        0.63      0.92 o 
  -4  -4   1        1.99        1.60      0.62 o 
  -3  -4   1        0.46        0.40      0.37 o 
  -2  -4   1       32.97       39.11      2.29 o 
  -1  -4   1       94.87       88.11      1.69 o 
   0  -4   1       69.60       59.10      1.30 o 
   1  -4   1      658.94      731.58      6.21 o 
   2  -4   1      206.30      223.16      5.30 o 
   3  -4   1      538.31      570.98      9.05 o 
   4  -4   1       29.12       32.17      1.96 o 
   5  -4   1        0.05       -1.05      0.70 o 
   6  -4   1        8.11       10.55      1.78 o 
   7  -4   1        0.57       -0.62      0.90 o 
  -7  -3   1        3.93        2.45      1.20 o 
  -6  -3   1        5.52        5.84      1.30 o 
  -5  -3   1       10.74       12.77      2.44 o 
  -4  -3   1       10.58       11.23      0.82 o 
  -3  -3   1       12.59       11.81      0.52 o 
  -2  -3   1       36.68       38.69      1.01 o 
  -1  -3   1        1.20        1.69      0.38 o 
   0  -3   1      111.23       98.11      1.49 o 
   1  -3   1       71.32       76.13      2.43 o 
   2  -3   1       70.08       75.36      1.30 o 
   3  -3   1        1.67        2.06      0.52 o 
   4  -3   1        3.06        1.63      0.73 o 
   5  -3   1        0.37       -0.37      0.62 o 
   6  -3   1        0.11       -1.15      0.80 o 
  -8  -2   1        6.16        3.69      1.42 o 
  -7  -2   1        5.29        3.36      1.20 o 
  -6  -2   1        0.57        0.69      0.56 o 
  -5  -2   1       99.74       92.09      2.01 o 
  -4  -2   1      191.16      196.66      3.64 o 
  -3  -2   1       14.56       14.27      0.52 o 
  -2  -2   1      842.41      811.27      5.23 o 
  -1  -2   1     4848.06     4297.21    100.85 o 
   0  -2   1     1781.72     1776.10     12.62 o 
   1  -2   1       92.30       95.35      1.24 o 
   2  -2   1        8.17        8.38      0.72 o 
   3  -2   1      362.55      356.61      5.06 o 
   4  -2   1       81.11       89.20      1.58 o 
   5  -2   1       24.89       24.40      1.58 o 
   6  -2   1       24.26       19.39      1.59 o 
   7  -2   1        0.03       -0.21      0.79 o 
   8  -2   1        0.67        1.04      1.16 o 
  -8  -1   1        0.08       -0.05      1.07 o 
  -7  -1   1        2.72        2.78      1.01 o 
  -6  -1   1        0.00       -0.11      0.50 o 
  -5  -1   1        4.90        5.78      0.70 o 
  -4  -1   1       49.83       45.28      1.25 o 
  -3  -1   1      165.55      152.64      2.04 o 
  -2  -1   1        3.43        4.81      0.31 o 
  -1  -1   1      903.39      819.43      5.35 o 
   0  -1   1      267.08      225.16      2.03 o 
   1  -1   1     1283.31     1293.17     14.11 o 
   2  -1   1       21.32       17.00      0.59 o 
   3  -1   1      400.50      381.88      3.94 o 
   4  -1   1        5.14        9.23      0.60 o 
   5  -1   1        8.00        6.10      0.59 o 
   6  -1   1        3.25        3.63      1.07 o 
   7  -1   1       20.48       18.00      1.98 o 
   8  -1   1        0.02        1.17      1.14 o 
  -8   0   1        1.43        0.08      0.98 o 
  -7   0   1        1.09        2.15      0.68 o 
  -6   0   1        0.13        0.16      0.62 o 
  -5   0   1        8.58       10.00      1.09 o 
  -4   0   1      851.23      885.33      7.31 o 
  -3   0   1      807.89      778.49      8.82 o 
  -2   0   1     8891.68     7618.72     74.42 o 
  -1   0   1      145.37      144.06      2.09 o 
   0   0   1      219.87      220.69      1.58 o 
   1   0   1     1045.70     1009.67      6.34 o 
   2   0   1       26.69       28.28      0.56 o 
   3   0   1       57.48       55.58      0.94 o 
   4   0   1      125.85      129.88      1.69 o 
   5   0   1        0.06        0.15      0.42 o 
   6   0   1        3.41        2.83      1.12 o 
   7   0   1        5.62        6.34      1.39 o 
   8   0   1        0.44       -0.05      0.88 o 
  -8   1   1        0.22        0.21      0.96 o 
  -7   1   1        3.72        7.63      1.41 o 
  -6   1   1        0.09       -0.53      0.35 o 
  -5   1   1       97.05       94.85      2.69 o 
  -4   1   1      150.94      160.84      3.22 o 
  -3   1   1       41.54       34.40      1.25 o 
  -2   1   1     3464.28     3208.80     31.47 o 
  -1   1   1     1474.47     1306.06     12.62 o 
   0   1   1     2235.86     2009.90     20.16 o 
   1   1   1      242.83      277.87      5.19 o 
   2   1   1        7.52        6.37      0.42 o 
   3   1   1       37.30       34.62      0.68 o 
   4   1   1        4.53        5.41      0.64 o 
   5   1   1        0.45        0.25      0.45 o 
   6   1   1        0.02       -0.62      0.50 o 
   7   1   1        2.62        2.27      0.72 o 
  -8   2   1        0.02       -0.51      0.91 o 
  -6   2   1        1.67        1.64      0.65 o 
  -5   2   1        7.61        8.59      0.81 o 
  -4   2   1        0.04       -0.48      0.43 o 
  -3   2   1       81.72       71.89      1.21 o 
  -2   2   1      415.66      377.95      4.50 o 
  -1   2   1      172.72      153.14      2.30 o 
   0   2   1      880.71      836.56      6.59 o 
   1   2   1       57.72       46.87      0.69 o 
   2   2   1       27.83       21.67      0.99 o 
   3   2   1      296.88      307.43      3.54 o 
   4   2   1       12.17       10.76      0.77 o 
   5   2   1       32.59       32.11      1.32 o 
   6   2   1       13.85       13.75      1.10 o 
   7   2   1        0.04       -0.81      0.54 o 
  -7   3   1        2.49        4.06      1.47 o 
  -6   3   1       23.76       26.67      2.10 o 
  -5   3   1       63.95       63.14      2.77 o 
  -4   3   1        5.68        5.93      0.61 o 
  -3   3   1       87.57       88.05      1.58 o 
  -2   3   1        0.01       -0.09      0.27 o 
  -1   3   1      244.45      238.98      2.65 o 
   0   3   1       64.68       63.64      1.30 o 
   1   3   1      883.44      921.89      8.84 o 
   2   3   1       70.93       76.36      1.07 o 
   3   3   1      159.73      170.42      2.72 o 
   4   3   1       34.92       34.74      1.31 o 
   5   3   1        0.11        0.47      0.56 o 
   6   3   1        0.13       -0.58      0.57 o 
   7   3   1        3.27        2.86      1.12 o 
  -7   4   1        0.91       -0.39      1.12 o 
  -6   4   1       17.53       16.09      1.81 o 
  -5   4   1       75.47       80.30      3.35 o 
  -4   4   1       37.31       44.06      1.28 o 
  -3   4   1       51.30       53.43      1.32 o 
  -2   4   1        0.04        0.05      0.32 o 
  -1   4   1        0.02        0.05      1.33 o 
   0   4   1       11.81       15.77      0.73 o 
   1   4   1        4.67        6.11      0.57 o 
   2   4   1        3.58        3.30      0.58 o 
   3   4   1        0.40        0.44      0.44 o 
   4   4   1        2.14        1.59      0.64 o 
   5   4   1        1.93        2.23      0.73 o 
   6   4   1        0.03       -0.13      0.64 o 
  -7   5   1        1.93        1.77      1.55 o 
  -6   5   1        0.05       -0.36      1.13 o 
  -5   5   1        0.02       -0.37      0.93 o 
  -4   5   1       35.81       34.19      2.24 o 
  -3   5   1        0.36        0.38      0.66 o 
  -2   5   1        2.38        1.23      0.45 o 
  -1   5   1      107.09       97.25      1.91 o 
   0   5   1        0.03       -0.45      0.35 o 
   1   5   1       41.60       38.22      1.19 o 
   2   5   1       51.74       52.70      2.23 o 
   3   5   1        7.69        7.18      1.29 o 
   4   5   1        0.19        0.09      0.58 o 
   5   5   1        0.00        0.40      0.65 o 
   6   5   1        2.54        2.83      1.41 o 
  -7   6   1        0.28        0.21      1.41 o 
  -6   6   1        0.59       -0.21      1.10 o 
  -5   6   1        2.60        4.48      1.58 o 
  -4   6   1        2.25       -0.45      1.11 o 
  -3   6   1       12.28       14.11      1.88 o 
  -2   6   1      138.68      133.47      2.47 o 
  -1   6   1        2.43        2.87      0.71 o 
   0   6   1      514.47      530.42     11.11 o 
   1   6   1        9.71       11.46      0.95 o 
   2   6   1       54.50       52.53      2.45 o 
   3   6   1       23.08       22.57      1.80 o 
   4   6   1        0.08       -0.94      0.85 o 
   5   6   1        0.28       -0.04      1.10 o 
  -6   7   1        1.69        2.07      1.56 o 
  -5   7   1        1.56        1.05      1.33 o 
  -4   7   1        1.06        1.59      1.46 o 
  -3   7   1        1.85        1.21      1.17 o 
  -2   7   1      115.51      111.09      4.03 o 
  -1   7   1        8.98       11.08      1.57 o 
   0   7   1      144.86      143.59      2.80 o 
   1   7   1       42.83       37.37      2.10 o 
   2   7   1        0.62       -0.42      0.72 o 
   3   7   1        8.77        7.86      1.62 o 
   4   7   1        0.04       -0.50      0.94 o 
  -5   8   1        0.32        0.76      1.52 o 
  -4   8   1        9.84       13.95      2.35 o 
  -3   8   1       40.10       41.63      2.88 o 
  -2   8   1        1.36        1.22      1.13 o 
  -1   8   1        6.92        8.63      1.11 o 
   0   8   1       43.10       46.39      2.42 o 
   1   8   1        3.70        4.88      1.26 o 
   2   8   1        7.93        8.23      1.59 o 
   3   8   1        0.06       -1.01      1.00 o 
  -3   9   1        0.51       -0.34      1.46 o 
  -2   9   1        8.65        8.90      1.89 o 
  -1   9   1        1.18        1.18      1.33 o 
   0   9   1        5.79        7.11      1.55 o 
   1   9   1        0.02       -0.43      0.99 o 
   0  -9   2        9.52        8.43      1.76 o 
   1  -9   2        1.43        1.53      1.33 o 
   2  -9   2        0.92        1.12      1.38 o 
  -3  -8   2        9.86        8.40      1.71 o 
  -2  -8   2        1.72        1.39      1.11 o 
  -1  -8   2        8.30        6.42      2.61 o 
   0  -8   2        1.26        1.50      1.10 o 
   1  -8   2        0.19        0.02      0.94 o 
   2  -8   2        0.39       -0.76      1.00 o 
   3  -8   2        3.31        2.40      1.48 o 
   4  -8   2        0.80       -0.47      1.14 o 
  -5  -7   2        3.34        5.64      1.66 o 
  -4  -7   2        9.91        8.36      1.76 o 
  -3  -7   2        0.11       -0.06      0.92 o 
  -2  -7   2        0.32       -0.34      0.87 o 
  -1  -7   2       43.10       43.26      1.62 o 
   0  -7   2        4.76        4.33      0.82 o 
   1  -7   2       22.03       19.58      1.81 o 
   2  -7   2       16.09       16.97      2.14 o 
   3  -7   2       14.57       15.78      2.20 o 
   4  -7   2        0.95       -0.34      1.05 o 
   5  -7   2       23.09       22.21      2.26 o 
  -6  -6   2       17.67       21.11      2.59 o 
  -5  -6   2        0.09        0.32      1.09 o 
  -4  -6   2       93.63      100.90      3.87 o 
  -3  -6   2        0.66        1.01      1.02 o 
  -2  -6   2      132.47      133.38      2.66 o 
  -1  -6   2      193.30      185.56      3.08 o 
   0  -6   2        2.83        1.68      0.94 o 
   1  -6   2       90.77       94.58      3.31 o 
   2  -6   2       15.87       12.36      1.44 o 
   3  -6   2        0.11       -0.04      0.85 o 
   4  -6   2        1.26       -0.38      0.93 o 
   5  -6   2        4.00        5.11      1.54 o 
   6  -6   2        0.91       -0.44      1.13 o 
  -6  -5   2       15.48       19.04      2.33 o 
  -5  -5   2       12.30       10.31      1.74 o 
  -4  -5   2       21.17       23.19      1.91 o 
  -3  -5   2        3.03        3.19      0.64 o 
  -2  -5   2       36.05       34.57      1.26 o 
  -1  -5   2       47.01       43.99      1.37 o 
   0  -5   2       27.21       31.16      1.08 o 
   1  -5   2        5.45        3.41      0.51 o 
   2  -5   2        0.10        0.21      0.72 o 
   3  -5   2        7.48        5.27      1.26 o 
   4  -5   2        0.00       -0.72      0.77 o 
   5  -5   2        1.73        0.74      1.04 o 
   6  -5   2        0.10        1.46      1.20 o 
   7  -5   2        0.00       -0.62      1.13 o 
  -7  -4   2        0.15       -0.08      1.09 o 
  -6  -4   2        4.50        3.40      1.24 o 
  -5  -4   2       12.90       13.12      1.73 o 
  -4  -4   2       11.58       11.63      1.18 o 
  -3  -4   2        0.04        0.27      0.41 o 
  -2  -4   2      201.49      189.29      2.82 o 
  -1  -4   2     2020.86     2121.94     15.72 o 
   0  -4   2       20.76       17.51      0.80 o 
   1  -4   2      787.23      864.14      7.06 o 
   2  -4   2        4.47        3.51      0.37 o 
   3  -4   2       11.72       10.34      1.20 o 
   4  -4   2        2.47        2.45      0.99 o 
   5  -4   2        2.44        2.25      1.11 o 
   6  -4   2        3.18        1.49      1.21 o 
  -7  -3   2        7.65        9.17      1.72 o 
  -6  -3   2        1.76        1.38      0.98 o 
  -5  -3   2        3.61        2.83      0.99 o 
  -4  -3   2        1.34        0.59      0.32 o 
  -3  -3   2        7.11        8.48      0.51 o 
  -2  -3   2       23.07       19.02      0.81 o 
  -1  -3   2       22.28       26.13      0.88 o 
   0  -3   2      439.98      496.63      4.44 o 
   1  -3   2      180.54      181.73      1.99 o 
   2  -3   2      134.47      138.17      3.33 o 
   3  -3   2       71.76       80.26      2.65 o 
   4  -3   2        0.81        1.59      0.76 o 
   5  -3   2        5.36        4.47      1.12 o 
   6  -3   2        3.54        3.05      1.19 o 
   7  -3   2        0.28       -0.28      0.99 o 
  -8  -2   2        0.05       -0.52      1.09 o 
  -7  -2   2        8.74       10.42      1.75 o 
  -6  -2   2        3.51        0.37      0.93 o 
  -5  -2   2        9.88        8.42      1.15 o 
  -4  -2   2        3.74        1.30      0.42 o 
  -3  -2   2        7.61        6.71      0.40 o 
  -2  -2   2       60.08       65.88      0.91 o 
  -1  -2   2      677.15      693.19      5.68 o 
   0  -2   2     1354.50     1394.08     10.58 o 
   1  -2   2      274.14      298.91      4.63 o 
   2  -2   2       31.62       30.09      1.35 o 
   3  -2   2        0.96        1.51      0.42 o 
   4  -2   2       51.05       61.46      3.50 o 
   5  -2   2       29.85       26.18      1.63 o 
   6  -2   2        0.60        0.36      0.90 o 
   7  -2   2       16.03       18.35      2.15 o 
  -8  -1   2        1.05       -0.31      1.07 o 
  -7  -1   2        0.16        0.66      0.91 o 
  -6  -1   2        0.71       -0.16      0.54 o 
  -5  -1   2       71.94       69.73      1.66 o 
  -4  -1   2        0.34        0.33      0.38 o 
  -3  -1   2        9.99        8.46      0.49 o 
  -2  -1   2      524.79      530.34      4.29 o 
  -1  -1   2     2727.32     2552.34     18.24 o 
   0  -1   2      376.79      387.79      3.25 o 
   1  -1   2        3.45        2.37      0.46 o 
   2  -1   2      307.15      315.35      2.86 o 
   3  -1   2      114.14       95.56      1.48 o 
   4  -1   2        6.67        8.88      0.71 o 
   5  -1   2       18.53       20.81      1.54 o 
   6  -1   2        1.46        2.07      0.97 o 
   7  -1   2        9.46        8.30      1.54 o 
  -8   0   2        0.05       -0.16      1.04 o 
  -7   0   2        0.99        0.68      0.61 o 
  -6   0   2        7.22       10.29      0.98 o 
  -5   0   2       20.84       17.00      0.89 o 
  -4   0   2     1051.84     1103.51     12.53 o 
  -3   0   2       63.61       59.88      1.83 o 
  -2   0   2     5596.68     5193.98     50.76 o 
  -1   0   2       58.98       75.91      1.30 o 
   0   0   2     1520.09     1430.70      9.44 o 
   1   0   2      670.28      624.95      3.97 o 
   2   0   2      129.47      149.57      1.46 o 
   3   0   2       10.44       10.81      0.49 o 
   4   0   2        8.27        7.16      0.54 o 
   5   0   2       11.71       12.55      0.99 o 
   6   0   2       19.88       21.92      1.74 o 
   7   0   2        0.16       -0.51      0.76 o 
  -8   1   2        0.88       -0.14      1.00 o 
  -7   1   2       20.81       22.31      1.24 o 
  -6   1   2      103.39       94.74      3.03 o 
  -5   1   2        7.36       10.05      1.24 o 
  -4   1   2     1009.98     1018.21     11.45 o 
  -3   1   2      595.32      564.84      6.80 o 
  -2   1   2        8.55        8.39      0.44 o 
  -1   1   2       60.23       46.44      1.16 o 
   0   1   2      241.70      259.73      2.45 o 
   1   1   2      399.28      377.88      2.72 o 
   2   1   2      222.28      206.22      2.12 o 
   3   1   2       19.96       19.77      0.51 o 
   4   1   2       37.79       31.76      1.17 o 
   5   1   2        1.38        1.88      0.64 o 
   6   1   2        7.59        8.66      1.02 o 
   7   1   2        1.30        0.55      0.94 o 
  -8   2   2        0.15       -0.92      0.98 o 
  -7   2   2        1.32        1.57      1.16 o 
  -6   2   2        0.48        1.08      0.62 o 
  -4   2   2      120.77      112.41      1.91 o 
  -3   2   2        0.00       -0.32      0.32 o 
  -2   2   2      435.54      428.80      5.27 o 
  -1   2   2      233.68      246.12      3.45 o 
   0   2   2       89.52       96.54      1.94 o 
   1   2   2     1698.93     1748.16     13.51 o 
   2   2   2       33.40       34.57      1.64 o 
   3   2   2      104.17      103.66      1.96 o 
   4   2   2       24.04       22.82      1.05 o 
   5   2   2       14.26       15.94      1.04 o 
   6   2   2        0.95       -0.42      0.57 o 
   7   2   2        0.57        0.54      0.81 o 
  -7   3   2        2.72        1.84      1.34 o 
  -6   3   2       15.07       10.42      1.94 o 
  -5   3   2        0.57        0.11      0.42 o 
  -4   3   2       14.31       13.10      0.94 o 
  -3   3   2        0.86        1.30      0.48 o 
  -2   3   2       43.32       39.48      1.34 o 
  -1   3   2      124.25      131.24      2.50 o 
   0   3   2       98.98      101.03      1.61 o 
   1   3   2      830.65      882.94      7.12 o 
   2   3   2       22.96       23.27      0.95 o 
   3   3   2       23.31       22.10      1.64 o 
   4   3   2       16.21       15.76      0.98 o 
   5   3   2        6.88        8.22      1.00 o 
   6   3   2        7.06       10.28      2.99 o 
   7   3   2        0.36       -0.32      1.02 o 
  -8   4   2        5.06        6.36      1.88 o 
  -7   4   2       24.27       27.85      2.51 o 
  -6   4   2        0.10       -1.41      0.94 o 
  -5   4   2       99.49       95.17      3.74 o 
  -4   4   2        2.50        2.01      0.61 o 
  -3   4   2        2.09        0.81      0.43 o 
  -2   4   2       16.91       19.95      0.87 o 
  -1   4   2      187.11      186.13      2.59 o 
   0   4   2        2.04        1.68      0.42 o 
   1   4   2        2.96        2.92      0.50 o 
   2   4   2       64.48       67.87      2.40 o 
   3   4   2        0.42        0.23      0.45 o 
   4   4   2        0.07        0.02      0.54 o 
   5   4   2        2.24        2.24      0.76 o 
   6   4   2        8.17       10.41      1.24 o 
  -7   5   2        2.58        0.61      1.26 o 
  -6   5   2        2.91        2.13      1.36 o 
  -5   5   2        3.20        0.99      1.23 o 
  -4   5   2        5.18        5.43      1.01 o 
  -3   5   2       33.04       33.30      1.22 o 
  -2   5   2        2.84        1.55      0.55 o 
  -1   5   2       97.64       98.74      1.97 o 
   0   5   2       38.25       40.35      1.26 o 
   1   5   2       17.84       15.37      0.81 o 
   2   5   2        1.42        0.56      0.73 o 
   3   5   2        0.19        0.50      0.75 o 
   4   5   2        3.63        3.21      0.79 o 
   5   5   2        1.32        1.52      0.78 o 
   6   5   2        0.06        0.43      0.80 o 
  -7   6   2        1.73        0.02      1.43 o 
  -6   6   2        0.75        2.96      1.48 o 
  -5   6   2       35.37       33.43      2.58 o 
  -4   6   2      143.90      160.86      5.11 o 
  -3   6   2       13.16       14.10      0.95 o 
  -2   6   2      395.17      401.31      6.75 o 
  -1   6   2        5.66        7.92      0.89 o 
   0   6   2       84.71       82.41      1.98 o 
   1   6   2       38.91       34.83      1.92 o 
   2   6   2        5.74        7.51      1.33 o 
   3   6   2        3.07        2.26      1.14 o 
   4   6   2        1.32        2.25      1.18 o 
   5   6   2        0.25       -0.21      1.04 o 
  -6   7   2        1.92        0.86      1.24 o 
  -5   7   2        9.03       12.45      2.29 o 
  -4   7   2       42.38       40.90      2.88 o 
  -3   7   2        5.85       12.70      1.99 o 
  -2   7   2      177.92      199.95      3.45 o 
  -1   7   2       99.64       98.60      2.62 o 
   0   7   2       37.02       41.93      2.09 o 
   1   7   2       10.68       10.01      1.54 o 
   2   7   2        0.66        0.08      0.87 o 
   3   7   2        2.52        0.97      1.11 o 
   4   7   2        4.50        4.49      1.41 o 
  -5   8   2       16.73       18.88      2.90 o 
  -4   8   2        0.74        1.93      1.46 o 
  -3   8   2        0.00        0.22      1.10 o 
  -2   8   2       13.21       15.33      2.19 o 
  -1   8   2        4.64        2.97      0.83 o 
   0   8   2       18.09       17.40      1.61 o 
   1   8   2        0.02       -0.06      0.89 o 
   2   8   2        1.84        1.59      1.20 o 
   3   8   2        2.67        1.91      1.25 o 
  -3   9   2        6.76        5.64      1.84 o 
  -2   9   2       13.63       16.61      2.37 o 
   0   9   2       10.57       16.02      2.07 o 
   1   9   2        8.20       12.49      1.91 o 
   0  -9   3        0.81       -1.03      1.08 o 
   1  -9   3        0.03       -1.52      1.01 o 
   2  -9   3        3.83        2.16      1.47 o 
  -3  -8   3       10.21        8.47      1.75 o 
  -2  -8   3        1.30       -0.73      1.08 o 
  -1  -8   3        2.60        0.77      1.14 o 
   0  -8   3        0.06       -0.84      0.88 o 
   1  -8   3        0.36       -0.84      0.97 o 
   2  -8   3        0.66       -0.98      1.04 o 
   3  -8   3       17.07       15.28      2.32 o 
   4  -8   3        0.00       -1.55      1.08 o 
  -5  -7   3        1.23        1.55      1.36 o 
  -4  -7   3        1.97        3.08      1.40 o 
  -3  -7   3       11.90       20.26      2.27 o 
  -2  -7   3        3.71        3.37      0.82 o 
  -1  -7   3       10.67       11.54      1.26 o 
   0  -7   3        7.58        6.55      1.51 o 
   1  -7   3       43.28       37.24      2.32 o 
   2  -7   3        0.27       -1.06      0.88 o 
   3  -7   3       44.21       42.67      2.74 o 
   4  -7   3        0.82        0.04      1.24 o 
   5  -7   3        9.20        8.36      1.98 o 
  -6  -6   3       32.89       33.68      2.61 o 
  -5  -6   3        0.32       -0.35      0.91 o 
  -4  -6   3       23.65       24.90      2.02 o 
  -3  -6   3       57.65       59.20      2.81 o 
  -2  -6   3       15.99       13.73      1.09 o 
  -1  -6   3        0.74        1.44      0.62 o 
   0  -6   3        0.68        0.20      0.47 o 
   1  -6   3        2.23        0.49      0.82 o 
   2  -6   3        2.78        1.65      1.06 o 
   3  -6   3        2.80        0.17      0.97 o 
   4  -6   3        0.05       -1.25      0.91 o 
   5  -6   3       10.99       14.43      2.13 o 
   6  -6   3        0.27       -1.02      1.17 o 
  -6  -5   3        6.90        7.35      1.60 o 
  -5  -5   3        2.31        2.15      1.27 o 
  -4  -5   3        9.59        7.56      1.46 o 
  -3  -5   3        2.18        0.94      0.58 o 
  -2  -5   3       94.17       99.24      2.16 o 
  -1  -5   3       90.04       95.74      2.03 o 
   0  -5   3        9.98       10.08      0.71 o 
   1  -5   3       89.46      105.65      3.31 o 
   2  -5   3       50.53       58.78      2.58 o 
   3  -5   3       17.33       18.61      1.69 o 
   4  -5   3        0.63       -0.02      0.92 o 
   5  -5   3        2.46        1.85      1.26 o 
   6  -5   3       21.90       18.87      1.92 o 
  -7  -4   3        0.41       -0.33      1.01 o 
  -6  -4   3        0.51       -0.14      0.89 o 
  -5  -4   3        2.19        0.51      0.87 o 
  -4  -4   3        0.93        1.27      0.53 o 
  -3  -4   3      117.27      122.12      2.31 o 
  -2  -4   3       22.36       20.47      1.57 o 
  -1  -4   3      136.59      170.03      2.57 o 
   0  -4   3       33.09       27.31      0.92 o 
   1  -4   3       20.95       24.86      0.76 o 
   2  -4   3        1.79        0.11      0.75 o 
   3  -4   3       24.21       27.36      1.78 o 
   4  -4   3        1.74        2.61      1.04 o 
   5  -4   3        0.76        0.05      0.96 o 
   6  -4   3       23.17       22.24      1.95 o 
   7  -4   3       10.05       13.43      2.11 o 
  -7  -3   3        0.87       -0.34      0.91 o 
  -6  -3   3        3.18        0.10      0.89 o 
  -5  -3   3        0.63        0.59      0.80 o 
  -4  -3   3        3.67        4.57      0.82 o 
  -3  -3   3      159.36      162.58      2.54 o 
  -2  -3   3      359.20      373.84      6.40 o 
  -1  -3   3      807.99      841.52      7.08 o 
   0  -3   3        4.83        5.32      0.49 o 
   1  -3   3        0.01       -0.26      0.19 o 
   2  -3   3      104.11      112.35      3.04 o 
   3  -3   3       27.11       24.87      1.56 o 
   4  -3   3       19.90       15.42      1.32 o 
   5  -3   3        0.44        0.62      0.85 o 
   6  -3   3        0.58       -0.58      0.82 o 
   7  -3   3        0.17        0.07      1.13 o 
  -8  -2   3        0.10       -0.35      1.00 o 
  -7  -2   3        0.33       -0.05      0.98 o 
  -6  -2   3       13.76       13.16      1.69 o 
  -5  -2   3       15.36       18.53      1.46 o 
  -4  -2   3       71.58       70.42      1.20 o 
  -3  -2   3       73.19       68.53      1.02 o 
  -2  -2   3       12.71       11.06      0.61 o 
  -1  -2   3        6.11        6.58      0.51 o 
   0  -2   3       64.23       64.99      1.10 o 
   1  -2   3      111.98      101.83      2.05 o 
   2  -2   3        0.90        0.21      0.50 o 
   3  -2   3        1.32        0.36      0.24 o 
   4  -2   3        1.21        1.42      0.69 o 
   5  -2   3        3.54        5.74      1.15 o 
   6  -2   3        2.34        2.72      1.18 o 
   7  -2   3        4.89        4.24      1.32 o 
  -8  -1   3        0.04       -0.72      0.91 o 
  -7  -1   3        0.74        0.46      0.95 o 
  -6  -1   3        1.10        0.48      0.82 o 
  -5  -1   3        0.82        1.04      0.45 o 
  -4  -1   3       31.32       35.94      1.01 o 
  -3  -1   3       45.14       51.30      0.86 o 
  -2  -1   3      163.82      156.29      2.12 o 
  -1  -1   3        6.32        4.79      0.62 o 
   0  -1   3      316.97      345.97      2.13 o 
   1  -1   3       35.33       35.29      0.59 o 
   2  -1   3       32.60       32.53      0.64 o 
   3  -1   3      320.36      303.11      2.68 o 
   4  -1   3        9.34        6.95      0.72 o 
   5  -1   3      214.41      216.13      5.10 o 
   6  -1   3        5.09        3.24      1.14 o 
   7  -1   3        2.43        2.93      1.36 o 
  -8   0   3        0.41        0.60      1.17 o 
  -7   0   3       17.84       13.95      1.75 o 
  -6   0   3      184.62      164.04      2.83 o 
  -5   0   3       23.33       29.93      1.75 o 
  -4   0   3      959.02     1030.14     12.06 o 
  -3   0   3      217.78      228.61      3.92 o 
  -2   0   3      105.66      101.42      1.59 o 
  -1   0   3        3.86        4.91      0.35 o 
   0   0   3      355.80      357.71      2.57 o 
   1   0   3      153.52      151.10      1.44 o 
   2   0   3        2.48        1.95      0.44 o 
   3   0   3       19.07       18.95      0.61 o 
   4   0   3        2.21        0.54      0.43 o 
   5   0   3        6.89       12.08      1.89 o 
   6   0   3        0.04       -0.64      0.73 o 
   7   0   3        0.13       -0.67      0.91 o 
  -7   1   3        5.80        2.72      1.19 o 
  -6   1   3      114.44      108.43      3.28 o 
  -5   1   3      106.08      115.17      3.10 o 
  -4   1   3      122.69      120.35      2.90 o 
  -2   1   3      114.23      124.16      1.73 o 
  -1   1   3     1372.99     1265.26     12.66 o 
   0   1   3      442.07      433.47      3.09 o 
   1   1   3       83.63       83.89      1.04 o 
   2   1   3      141.33      168.46      7.65 o 
   3   1   3        0.00        0.30      0.24 o 
   4   1   3        0.06        0.17      0.40 o 
   5   1   3       44.13       44.67      1.57 o 
   6   1   3        3.98        5.93      1.39 o 
   7   1   3        0.17        0.69      1.01 o 
  -6   2   3       45.33       44.28      1.53 o 
  -5   2   3        0.44        0.54      0.47 o 
  -4   2   3       33.65       32.50      1.52 o 
  -3   2   3        1.09        1.97      0.55 o 
  -2   2   3      538.37      532.80      6.52 o 
  -1   2   3      428.71      421.33      5.39 o 
   0   2   3       81.75       56.22      1.58 o 
   1   2   3       11.64        9.00      0.83 o 
   2   2   3      213.79      234.22      2.96 o 
   3   2   3        1.18        1.08      0.63 o 
   4   2   3        2.57        3.82      1.13 o 
   5   2   3       22.02       27.40      1.67 o 
   6   2   3        3.34        3.41      0.86 o 
   7   2   3        0.66        0.98      1.19 o 
  -8   3   3        1.42        1.67      1.52 o 
  -7   3   3        2.96        3.55      1.68 o 
  -6   3   3        6.43       11.74      1.34 o 
  -5   3   3        7.56        7.66      1.04 o 
  -4   3   3        0.22        0.27      0.53 o 
  -3   3   3      171.26      161.35      3.17 o 
  -2   3   3       50.32       45.78      1.62 o 
  -1   3   3     1105.20     1125.89     12.03 o 
   0   3   3      110.15      123.08      2.69 o 
   1   3   3      202.77      217.63      2.16 o 
   2   3   3      115.65      132.45      2.29 o 
   3   3   3        7.65        9.36      0.88 o 
   4   3   3        1.67        1.56      0.61 o 
   5   3   3        2.51        2.27      0.76 o 
   6   3   3        3.33        3.65      1.80 o 
  -8   4   3        3.49        5.04      1.91 o 
  -7   4   3        9.03       11.61      2.22 o 
  -6   4   3       21.49       19.81      2.13 o 
  -5   4   3      115.56      107.51      2.36 o 
  -4   4   3        3.69        3.57      0.84 o 
  -3   4   3      107.13      114.36      2.76 o 
  -2   4   3       37.62       38.87      1.62 o 
  -1   4   3        7.24        5.43      2.96 o 
   0   4   3        5.93        7.25      1.31 o 
   1   4   3        4.45        4.64      0.53 o 
   2   4   3       63.53       68.97      1.75 o 
   3   4   3       10.37       12.44      0.97 o 
   4   4   3        4.28        3.58      0.79 o 
   5   4   3        0.69        0.61      0.66 o 
   6   4   3        2.08        2.06      0.89 o 
  -7   5   3        1.36        2.08      1.49 o 
  -6   5   3        4.00        3.50      1.58 o 
  -5   5   3       22.15       30.23      2.36 o 
  -4   5   3        8.17        7.44      0.94 o 
  -3   5   3       10.96        9.57      1.91 o 
  -2   5   3        5.27        3.20      0.64 o 
  -1   5   3        2.01        4.76      0.68 o 
   0   5   3        0.05        0.40      0.53 o 
   1   5   3       34.08       36.82      1.87 o 
   2   5   3       37.64       32.64      1.88 o 
   3   5   3        5.92        4.50      1.13 o 
   4   5   3        0.44        0.12      0.61 o 
   5   5   3       25.08       27.37      1.51 o 
  -7   6   3        0.10       -0.08      1.43 o 
  -6   6   3       20.20       19.29      2.21 o 
  -5   6   3       38.01       32.17      2.59 o 
  -4   6   3       74.75       73.17      3.47 o 
  -3   6   3        5.11        4.31      0.82 o 
  -2   6   3      100.28      100.36      2.27 o 
  -1   6   3       32.04       32.16      1.31 o 
   0   6   3        0.82        2.07      0.64 o 
   1   6   3        0.02       -0.77      0.63 o 
   2   6   3        9.59       11.90      1.63 o 
   3   6   3        0.32       -0.77      0.80 o 
   4   6   3        0.47       -0.50      0.87 o 
   5   6   3        1.52        4.17      1.60 o 
  -6   7   3       15.99       22.59      2.47 o 
  -5   7   3        7.60        7.48      1.87 o 
  -4   7   3      210.41      224.94      6.55 o 
  -3   7   3       27.54       26.26      1.36 o 
  -2   7   3       60.92       57.75      1.88 o 
  -1   7   3        9.06       10.93      1.12 o 
   0   7   3        0.31       -0.05      0.77 o 
   1   7   3        2.41        2.85      1.07 o 
   2   7   3       20.37       20.77      1.87 o 
   3   7   3        0.30        0.35      1.02 o 
   4   7   3        2.82        3.29      1.39 o 
  -5   8   3        0.38       -0.87      1.38 o 
  -4   8   3        1.23        1.50      1.41 o 
  -3   8   3        6.65        4.98      1.57 o 
  -2   8   3       17.80       21.41      1.73 o 
  -1   8   3        0.93        0.32      0.86 o 
   0   8   3        0.54        1.60      0.99 o 
   1   8   3        0.49        1.72      1.09 o 
   2   8   3        0.00       -0.42      1.01 o 
  -3   9   3        0.00       -0.80      1.16 o 
  -2   9   3       11.02       10.74      2.16 o 
  -1   9   3        5.71        7.73      1.59 o 
   0   9   3        2.50        4.28      1.30 o 
  -1  -9   4        0.04        0.50      1.29 o 
   0  -9   4        2.03        0.26      1.20 o 
   1  -9   4        0.61       -0.53      1.23 o 
  -3  -8   4        4.64        4.82      1.55 o 
  -1  -8   4        0.18        0.05      0.93 o 
   0  -8   4        0.24       -0.72      0.91 o 
   1  -8   4       17.69       17.44      2.33 o 
   2  -8   4        0.04        0.46      1.17 o 
   3  -8   4        5.83        3.03      1.49 o 
  -5  -7   4        2.91        3.15      1.41 o 
  -4  -7   4        0.14        0.34      1.16 o 
  -3  -7   4       15.39       17.08      2.09 o 
  -2  -7   4       22.40       19.32      1.24 o 
  -1  -7   4       16.37       17.60      1.74 o 
   0  -7   4        2.40        3.46      1.28 o 
   1  -7   4       41.27       31.90      2.30 o 
   2  -7   4        5.96        5.51      1.54 o 
   3  -7   4       31.34       30.70      2.39 o 
   4  -7   4        2.48        2.30      1.43 o 
   5  -7   4        0.62       -1.27      1.24 o 
  -6  -6   4        5.46        7.37      1.79 o 
  -5  -6   4        0.69        0.36      1.11 o 
  -4  -6   4        1.56        0.89      1.09 o 
  -3  -6   4        3.81        2.40      0.78 o 
  -2  -6   4        5.37        3.85      0.84 o 
  -1  -6   4        0.42       -0.59      0.47 o 
   0  -6   4        0.03       -0.91      0.70 o 
   1  -6   4        0.13       -0.97      0.74 o 
   2  -6   4        0.01       -0.98      0.66 o 
   3  -6   4        5.89        4.09      1.39 o 
   4  -6   4        0.00       -0.03      1.05 o 
   5  -6   4       12.25       13.91      2.19 o 
  -6  -5   4        8.41        8.66      1.71 o 
  -5  -5   4        6.05        6.51      1.49 o 
  -4  -5   4       10.05       10.32      1.62 o 
  -3  -5   4       42.23       41.59      1.53 o 
  -2  -5   4       34.21       33.74      1.33 o 
  -1  -5   4       13.69       14.36      0.89 o 
   0  -5   4       19.32       24.92      1.00 o 
   1  -5   4       43.75       33.57      2.00 o 
   2  -5   4        6.45        6.58      1.30 o 
   3  -5   4        0.95       -0.53      0.81 o 
   4  -5   4       18.30       18.36      1.76 o 
   5  -5   4        0.03       -0.63      1.04 o 
   6  -5   4       36.57       39.19      2.66 o 
  -7  -4   4        0.75        0.49      1.25 o 
  -6  -4   4        0.34       -0.22      0.94 o 
  -5  -4   4        9.77        9.66      1.54 o 
  -4  -4   4        1.67        2.01      0.61 o 
  -3  -4   4      160.48      160.55      2.79 o 
  -2  -4   4        6.50        8.52      0.84 o 
  -1  -4   4       50.04       52.89      1.40 o 
   0  -4   4        3.13        1.90      0.59 o 
   1  -4   4        1.13        0.89      0.72 o 
   2  -4   4        0.03       -0.82      0.55 o 
   3  -4   4        1.16        1.39      0.88 o 
   4  -4   4       30.91       30.89      2.00 o 
   5  -4   4       42.68       42.88      2.45 o 
   6  -4   4       10.29        9.33      1.72 o 
  -7  -3   4        0.67       -0.45      0.95 o 
  -6  -3   4        0.08       -0.21      0.85 o 
  -5  -3   4       43.67       45.11      1.55 o 
  -4  -3   4       20.48       17.94      1.36 o 
  -3  -3   4       64.46       74.05      1.75 o 
  -2  -3   4       25.43       30.21      1.52 o 
  -1  -3   4        3.11        9.58      3.34 o 
   0  -3   4      133.95      133.39      1.93 o 
   1  -3   4       14.84       16.48      0.70 o 
   2  -3   4       10.80       11.19      1.10 o 
   3  -3   4        5.50        6.66      1.13 o 
   4  -3   4       44.61       41.87      2.10 o 
   5  -3   4        3.23        3.22      0.81 o 
   6  -3   4        0.45       -0.40      0.88 o 
   7  -3   4        0.00       -0.23      0.94 o 
  -8  -2   4        0.44        1.26      1.26 o 
  -7  -2   4        4.35        2.96      1.27 o 
  -6  -2   4        1.75        1.39      0.99 o 
  -5  -2   4       15.95       12.25      1.51 o 
  -4  -2   4       41.18       37.19      1.28 o 
  -3  -2   4        2.80        1.67      0.49 o 
  -2  -2   4       56.26       60.40      1.92 o 
  -1  -2   4      275.98      292.28      3.23 o 
   0  -2   4      111.74      110.30      1.60 o 
   1  -2   4       24.24       23.86      0.62 o 
   2  -2   4       36.95       44.23      0.75 o 
   3  -2   4       64.52       63.15      1.63 o 
   4  -2   4       55.44       63.31      1.76 o 
   5  -2   4       16.12       13.16      1.73 o 
   6  -2   4        0.93        0.13      0.88 o 
   7  -2   4        0.36       -0.76      0.87 o 
  -8  -1   4        0.08       -0.04      1.17 o 
  -7  -1   4        4.06        1.50      1.09 o 
  -6  -1   4        0.05        0.74      0.90 o 
  -5  -1   4       11.39       12.81      1.48 o 
  -4  -1   4        1.49        0.01      0.27 o 
  -3  -1   4        7.55        7.34      0.35 o 
  -2  -1   4        3.92        3.40      0.46 o 
  -1  -1   4       40.01       41.01      0.65 o 
   0  -1   4      123.72      124.72      1.32 o 
   1  -1   4      911.00     1001.97      6.28 o 
   2  -1   4      137.43      142.34      1.58 o 
   3  -1   4      317.72      385.92      3.26 o 
   4  -1   4       25.78       27.05      1.51 o 
   5  -1   4        0.52       -0.25      0.83 o 
   6  -1   4        0.06       -0.14      0.80 o 
   7  -1   4        0.11        1.44      1.17 o 
  -8   0   4       19.95       17.52      2.19 o 
  -7   0   4        1.73        1.67      1.04 o 
  -6   0   4      285.56      284.71      5.88 o 
  -5   0   4       43.36       43.12      2.04 o 
  -4   0   4       94.04       98.26      2.77 o 
  -3   0   4       79.55       81.83      2.26 o 
  -2   0   4       66.18       65.57      1.11 o 
  -1   0   4       56.62       43.04      0.72 o 
   0   0   4      513.58      556.59      3.85 o 
   1   0   4       29.16       24.33      0.62 o 
   2   0   4       63.98       73.00      1.12 o 
   3   0   4       38.21       38.13      0.89 o 
   4   0   4      142.83      145.46      2.50 o 
   5   0   4       73.36       83.76      3.24 o 
   6   0   4        0.27       -0.33      0.85 o 
   7   0   4        1.38        2.26      1.24 o 
  -8   1   4       37.46       27.82      2.13 o 
  -7   1   4        7.07        5.47      1.30 o 
  -6   1   4       67.71       59.59      2.55 o 
  -5   1   4       26.89       25.12      1.56 o 
  -3   1   4        2.73        2.04      0.50 o 
  -2   1   4      538.34      519.09      6.54 o 
  -1   1   4        7.90       10.00      0.70 o 
   0   1   4      198.97      185.07      1.82 o 
   1   1   4      138.13      134.86      1.53 o 
   2   1   4       46.53       52.00      1.92 o 
   3   1   4      204.48      225.09      3.09 o 
   4   1   4       39.73       37.94      1.59 o 
   5   1   4       14.60       15.52      2.19 o 
   6   1   4        9.74       12.65      1.89 o 
   7   1   4        0.27        0.26      1.09 o 
  -7   2   4        1.56        1.91      1.65 o 
  -6   2   4      131.65      119.43      2.52 o 
  -5   2   4       33.37       30.63      1.19 o 
  -4   2   4       99.34      103.17      1.96 o 
  -3   2   4      190.39      210.06      3.82 o 
  -2   2   4      101.85      100.26      2.39 o 
  -1   2   4      278.35      296.93      4.48 o 
   0   2   4       37.57       49.72      1.17 o 
   1   2   4      320.68      347.83      3.72 o 
   2   2   4       75.99       72.26      1.63 o 
   3   2   4        5.40        6.03      0.73 o 
   4   2   4        3.72        2.44      0.68 o 
   5   2   4       30.14       35.45      1.58 o 
   6   2   4       28.06       32.70      2.38 o 
  -8   3   4        0.04        0.61      1.49 o 
  -6   3   4       13.10       18.85      1.54 o 
  -5   3   4        1.16        1.88      0.83 o 
  -4   3   4       46.77       40.84      1.74 o 
  -3   3   4      233.88      242.03      4.29 o 
  -2   3   4     1007.27      987.12     11.21 o 
  -1   3   4      501.92      543.33      7.15 o 
   0   3   4      169.00      171.86      3.41 o 
   1   3   4       51.40       55.53      1.43 o 
   2   3   4       24.12       24.00      1.06 o 
   3   3   4        7.87        7.60      0.88 o 
   4   3   4       19.63       18.56      1.13 o 
   5   3   4       25.29       24.86      1.39 o 
   6   3   4        0.09       -0.44      1.49 o 
  -8   4   4        0.04        0.98      1.62 o 
  -7   4   4        2.05        3.09      1.60 o 
  -6   4   4       15.72       15.87      1.67 o 
  -5   4   4        0.34        0.16      0.81 o 
  -4   4   4        2.49        1.14      0.73 o 
  -3   4   4        0.17       -0.87      0.58 o 
  -2   4   4       23.25       28.61      1.51 o 
  -1   4   4        1.52        1.83      0.72 o 
   0   4   4        0.69        0.17      0.56 o 
   1   4   4       10.44       10.73      0.66 o 
   2   4   4        0.03       -0.36      0.43 o 
   3   4   4        2.22        1.74      0.67 o 
   4   4   4        0.62        0.60      0.65 o 
   5   4   4        2.93        4.20      0.97 o 
  -7   5   4        0.35        1.07      1.39 o 
  -6   5   4       10.83        8.85      2.02 o 
  -5   5   4       29.55       29.22      1.44 o 
  -4   5   4       24.25       23.74      1.22 o 
  -3   5   4        6.85        8.58      0.94 o 
  -2   5   4       27.63       28.26      1.23 o 
  -1   5   4      105.53      115.47      2.31 o 
   0   5   4       15.42       14.28      0.86 o 
   1   5   4        2.20        2.13      0.87 o 
   2   5   4        3.24        2.00      0.92 o 
   3   5   4       12.95       11.75      1.17 o 
   4   5   4        0.97        1.15      0.74 o 
   5   5   4        4.32        2.98      0.93 o 
  -7   6   4        2.57        6.49      1.94 o 
  -6   6   4       37.34       45.36      3.23 o 
  -5   6   4        4.15        6.82      1.77 o 
  -4   6   4       64.19       69.40      2.07 o 
  -3   6   4       15.34       14.08      1.12 o 
  -2   6   4        0.02        0.27      0.54 o 
  -1   6   4        2.52        2.23      0.63 o 
   0   6   4       12.25       15.46      1.70 o 
   1   6   4        1.72        1.60      0.93 o 
   2   6   4        9.86       10.10      1.57 o 
   3   6   4       10.15        8.65      1.55 o 
   4   6   4        4.00        3.71      1.33 o 
  -6   7   4       59.77       54.89      3.66 o 
  -5   7   4        1.89        4.31      1.60 o 
  -4   7   4       22.11       21.80      2.23 o 
  -3   7   4       24.47       24.89      1.36 o 
  -2   7   4        0.00        0.37      0.60 o 
  -1   7   4        2.64        1.47      0.66 o 
   0   7   4       11.14       13.96      1.77 o 
   1   7   4        0.86        0.22      0.84 o 
   2   7   4        9.76       10.46      1.68 o 
   3   7   4        0.47        1.61      1.07 o 
  -4   8   4        2.88        1.31      1.47 o 
  -3   8   4        0.56       -0.48      1.11 o 
  -2   8   4        0.78        0.47      0.69 o 
  -1   8   4        0.01        0.34      0.88 o 
   0   8   4        2.82        3.77      1.25 o 
   1   8   4        3.10        1.53      1.16 o 
   2   8   4        1.80       -0.11      1.06 o 
  -3  -8   5        0.30        1.47      1.26 o 
  -2  -8   5        0.05       -0.28      0.95 o 
  -1  -8   5        4.27        1.94      1.26 o 
   0  -8   5        0.43        1.15      1.20 o 
   1  -8   5        7.57        4.37      1.59 o 
   2  -8   5        4.33        3.48      1.68 o 
   3  -8   5        0.35       -1.05      1.19 o 
  -5  -7   5        0.99        0.74      1.14 o 
  -4  -7   5        7.24        7.75      1.68 o 
  -3  -7   5        1.62        1.58      1.19 o 
  -2  -7   5        0.01       -0.14      0.58 o 
  -1  -7   5       49.69       47.66      2.75 o 
   0  -7   5        5.88        7.03      1.59 o 
   1  -7   5       59.80       58.57      3.09 o 
   2  -7   5        0.18       -1.35      0.90 o 
   3  -7   5        9.77       10.53      1.95 o 
   4  -7   5        2.78        2.90      1.47 o 
  -6  -6   5        0.36        1.57      1.32 o 
  -5  -6   5        1.02        1.45      1.14 o 
  -4  -6   5        0.02        0.66      0.98 o 
  -3  -6   5        4.74        3.74      1.18 o 
  -2  -6   5        0.51        0.29      0.59 o 
  -1  -6   5        4.09        2.22      0.65 o 
   0  -6   5        0.76       -0.06      0.88 o 
   1  -6   5        7.66        7.48      1.52 o 
   2  -6   5        3.55        4.06      1.35 o 
   3  -6   5       30.37       31.23      2.32 o 
   4  -6   5        0.03       -0.39      1.12 o 
   5  -6   5        0.71        0.30      1.13 o 
  -6  -5   5        2.40        3.00      1.39 o 
  -5  -5   5        2.11        2.03      1.23 o 
  -4  -5   5        0.70       -0.58      0.52 o 
  -3  -5   5       15.10       15.97      1.04 o 
  -2  -5   5        5.93        6.49      0.88 o 
  -1  -5   5       41.62       43.97      1.43 o 
   0  -5   5        1.93        1.85      0.94 o 
   2  -5   5       33.45       35.27      2.23 o 
   3  -5   5       12.77       14.81      1.67 o 
   4  -5   5      169.05      164.29      5.01 o 
   5  -5   5       17.47       17.81      1.87 o 
  -7  -4   5        0.99       -0.46      1.19 o 
  -6  -4   5        0.08        0.23      1.08 o 
  -5  -4   5       16.98       18.82      2.12 o 
  -4  -4   5        8.91        8.53      0.96 o 
  -3  -4   5       14.48       14.01      0.94 o 
  -2  -4   5        0.33       -0.56      0.42 o 
  -1  -4   5        9.90        9.02      0.74 o 
   0  -4   5        3.05        0.84      0.56 o 
   1  -4   5        3.45        5.17      1.13 o 
   2  -4   5       79.88       73.96      2.90 o 
   3  -4   5        6.02        4.98      1.26 o 
   4  -4   5       18.31       20.65      1.81 o 
   5  -4   5       52.49       54.27      2.01 o 
   6  -4   5        0.62        1.24      1.26 o 
  -7  -3   5        1.28        1.06      1.06 o 
  -6  -3   5       15.33       16.54      1.71 o 
  -5  -3   5       30.56       30.70      1.39 o 
  -4  -3   5       33.70       36.82      1.41 o 
  -3  -3   5       39.65       41.65      1.38 o 
  -2  -3   5       54.91       55.39      1.50 o 
  -1  -3   5        8.90        9.24      0.65 o 
   0  -3   5        1.09        0.33      0.33 o 
   1  -3   5       18.16       15.30      0.57 o 
   2  -3   5       14.36       12.81      1.23 o 
   3  -3   5        2.31        3.28      1.01 o 
   4  -3   5       12.16       14.00      1.11 o 
   5  -3   5        2.19        1.94      0.79 o 
   6  -3   5        2.14        1.84      1.26 o 
  -8  -2   5        1.94        1.55      1.29 o 
  -7  -2   5       23.44       20.73      1.93 o 
  -6  -2   5        0.56        0.36      0.85 o 
  -5  -2   5        3.94        6.03      1.20 o 
  -4  -2   5        0.24       -0.08      0.40 o 
  -3  -2   5      139.95      143.74      2.51 o 
  -2  -2   5        1.69        0.81      0.42 o 
  -1  -2   5        0.16        0.04      0.19 o 
   0  -2   5      507.27      516.37      3.23 o 
   1  -2   5        4.27        4.12      0.39 o 
   2  -2   5        1.60        0.63      0.35 o 
   3  -2   5        0.33       -0.06      0.46 o 
   4  -2   5      141.64      153.95      3.35 o 
   5  -2   5       20.35       19.73      1.78 o 
   6  -2   5        0.49        0.19      0.98 o 
  -8  -1   5        0.60       -0.59      0.99 o 
  -7  -1   5        2.76        0.71      1.03 o 
  -6  -1   5        0.95        0.00      0.85 o 
  -5  -1   5        8.15        9.58      1.37 o 
  -4  -1   5       28.87       18.81      1.06 o 
  -3  -1   5       26.50       34.94      1.18 o 
  -2  -1   5       13.70       10.59      0.64 o 
  -1  -1   5      245.10      279.57      2.08 o 
   0  -1   5       18.12       19.79      0.60 o 
   1  -1   5      628.23      753.13      5.13 o 
   2  -1   5        0.10        0.21      0.30 o 
   3  -1   5      115.04      110.33      1.58 o 
   4  -1   5       25.27       21.71      1.78 o 
   5  -1   5        0.12        0.30      0.94 o 
   6  -1   5        0.77        1.52      1.07 o 
  -8   0   5       40.09       33.73      2.32 o 
  -7   0   5        4.43        3.75      1.26 o 
  -6   0   5        2.21        3.90      1.20 o 
  -5   0   5        0.02        0.16      0.68 o 
  -4   0   5       25.48       36.07      1.76 o 
  -3   0   5       47.05       52.66      1.57 o 
  -2   0   5       53.74       56.08      1.10 o 
  -1   0   5      677.74      662.20      4.56 o 
   0   0   5      711.23      765.40      5.41 o 
   1   0   5     1262.45     1308.96      8.14 o 
   2   0   5       81.65       82.18      1.29 o 
   3   0   5       21.72       20.74      0.73 o 
   4   0   5       30.84       31.57      2.00 o 
   5   0   5        5.82        7.28      1.46 o 
   6   0   5        0.14       -0.02      0.92 o 
  -8   1   5       20.56       20.58      1.95 o 
  -7   1   5       33.32       28.03      1.99 o 
  -6   1   5       45.54       55.00      2.60 o 
  -4   1   5       32.54       33.95      1.21 o 
  -3   1   5      596.51      594.17      7.03 o 
  -2   1   5       29.71       30.52      1.37 o 
  -1   1   5      141.32      141.46      2.14 o 
   0   1   5      226.31      258.18      2.42 o 
   1   1   5      480.66      533.01      4.06 o 
   2   1   5        3.60        5.08      0.95 o 
   3   1   5        6.80        5.34      0.68 o 
   4   1   5      134.64      132.60      2.60 o 
   5   1   5       20.05       21.26      1.83 o 
   6   1   5       32.46       35.06      2.43 o 
  -8   2   5        0.28        1.95      0.84 o 
  -7   2   5        7.61        7.83      1.98 o 
  -6   2   5       10.85       11.63      1.18 o 
  -5   2   5        0.28       -0.02      0.69 o 
  -4   2   5       95.17       89.72      2.67 o 
  -3   2   5       13.83       13.14      1.08 o 
  -2   2   5       23.79       21.82      1.27 o 
  -1   2   5       34.26       33.00      1.48 o 
   0   2   5       10.11        9.24      0.69 o 
   1   2   5      257.44      251.69      3.18 o 
   2   2   5        0.01        0.38      0.42 o 
   3   2   5       18.05       15.94      1.07 o 
   4   2   5       13.83       14.71      1.16 o 
   5   2   5       23.39       20.82      1.31 o 
   6   2   5        9.94       10.75      2.01 o 
  -7   3   5        0.65        0.45      0.85 o 
  -6   3   5       68.00       66.07      2.63 o 
  -5   3   5      239.49      226.49      4.70 o 
  -4   3   5       22.10       23.05      1.45 o 
  -3   3   5      367.38      387.87      6.09 o 
  -2   3   5       10.51       11.02      1.09 o 
  -1   3   5        0.40        0.37      0.62 o 
   0   3   5        3.11        7.43      1.02 o 
   1   3   5       70.49       64.33      2.19 o 
   2   3   5        1.33        1.98      0.60 o 
   3   3   5        3.66        3.06      0.73 o 
   4   3   5        2.46        3.26      0.80 o 
   5   3   5       11.66       19.81      2.31 o 
   6   3   5        0.04       -0.19      0.79 o 
  -8   4   5        0.12        1.96      1.86 o 
  -6   4   5        0.10        0.21      0.78 o 
  -5   4   5       29.71       30.01      1.87 o 
  -4   4   5       44.29       42.30      1.98 o 
  -3   4   5        9.40       13.87      1.23 o 
  -2   4   5       10.11       10.93      1.14 o 
  -1   4   5       10.93       11.86      1.14 o 
   0   4   5       40.71       42.51      1.91 o 
   1   4   5        1.34        2.47      0.85 o 
   2   4   5        0.13       -0.65      0.43 o 
   3   4   5       16.04       15.13      1.18 o 
   4   4   5        1.81        1.37      0.76 o 
   5   4   5       16.41       20.30      1.63 o 
  -7   5   5        0.20        0.68      1.49 o 
  -5   5   5       16.58       15.59      1.54 o 
  -4   5   5        0.08       -1.17      0.78 o 
  -3   5   5       12.76       14.12      1.54 o 
  -2   5   5       16.19       12.02      1.42 o 
  -1   5   5        0.01       -0.22      0.69 o 
   0   5   5        8.71        8.11      0.88 o 
   1   5   5       24.55       17.37      1.49 o 
   2   5   5        0.07       -0.93      0.62 o 
   3   5   5       28.32       25.31      1.40 o 
   4   5   5        0.26        0.02      0.71 o 
  -7   6   5        0.74        1.09      1.67 o 
  -6   6   5       17.63       19.71      2.31 o 
  -5   6   5        6.95        9.06      1.16 o 
  -4   6   5        2.05        1.00      0.76 o 
  -3   6   5        0.67        0.60      0.90 o 
  -2   6   5       10.56       12.81      1.05 o 
  -1   6   5        0.01       -0.17      0.50 o 
   0   6   5        3.67        2.42      0.97 o 
   1   6   5       16.63       15.09      1.81 o 
   2   6   5        4.39        3.88      1.35 o 
   3   6   5        4.82        3.60      1.26 o 
   4   6   5        2.50        2.83      1.29 o 
  -6   7   5       22.69       30.92      2.88 o 
  -5   7   5       13.21       14.63      2.40 o 
  -4   7   5        0.07        0.45      0.75 o 
  -3   7   5        2.34        2.18      1.08 o 
  -2   7   5        5.23        3.29      0.85 o 
  -1   7   5        0.37        0.66      0.85 o 
   0   7   5       17.79       15.58      1.58 o 
   1   7   5        1.73        1.62      1.02 o 
   2   7   5        0.29       -0.37      0.88 o 
   3   7   5        4.34        7.83      1.61 o 
  -4   8   5        1.15        1.00      1.33 o 
  -3   8   5        0.20       -0.25      1.29 o 
  -2   8   5        2.76        0.11      1.05 o 
  -1   8   5        1.15        1.30      1.08 o 
   0   8   5        0.74        0.27      0.94 o 
   1   8   5        0.60       -0.24      0.98 o 
  -2  -8   6        0.00       -0.72      1.00 o 
  -1  -8   6        3.95        3.92      1.54 o 
   0  -8   6        3.16        3.61      1.61 o 
   1  -8   6        0.39       -0.42      1.23 o 
   2  -8   6        5.13        5.40      1.81 o 
  -4  -7   6        2.65        3.75      1.43 o 
  -3  -7   6       14.78       16.02      1.44 o 
  -2  -7   6        2.40        2.39      1.30 o 
  -1  -7   6       50.38       43.79      2.71 o 
   0  -7   6        0.00       -1.39      1.04 o 
   1  -7   6       12.17       13.56      2.13 o 
   2  -7   6        6.54        4.19      1.53 o 
   3  -7   6        1.27        0.34      1.30 o 
  -5  -6   6        1.03       -0.10      1.19 o 
  -4  -6   6        0.00       -0.37      0.63 o 
  -3  -6   6        8.38        9.23      1.12 o 
  -2  -6   6        0.47       -0.39      0.55 o 
  -1  -6   6        7.53        6.18      1.46 o 
   0  -6   6        2.85        3.60      1.25 o 
   1  -6   6       43.05       37.67      2.45 o 
   2  -6   6        0.09       -1.02      0.85 o 
   3  -6   6       25.81       22.34      2.16 o 
   4  -6   6        0.00        0.97      1.26 o 
  -6  -5   6        0.00        0.58      1.33 o 
  -5  -5   6        2.41        1.01      1.11 o 
  -4  -5   6        5.58        5.78      1.97 o 
  -3  -5   6        6.00        5.46      0.92 o 
  -2  -5   6        0.82        1.38      0.61 o 
  -1  -5   6       20.92       16.20      1.57 o 
   0  -5   6       34.36       35.95      2.24 o 
   1  -5   6        0.27       -0.07      0.95 o 
   2  -5   6      180.41      165.83      4.91 o 
   3  -5   6       13.61       13.68      2.08 o 
   4  -5   6       29.47       30.71      2.42 o 
   5  -5   6       13.77       13.36      2.93 o 
  -7  -4   6        6.89        6.04      1.68 o 
  -6  -4   6        0.04       -1.13      0.97 o 
  -5  -4   6        5.52        5.61      0.94 o 
  -4  -4   6        3.34        0.93      0.61 o 
  -3  -4   6       13.05       14.40      0.98 o 
  -2  -4   6        3.48        7.55      0.84 o 
  -1  -4   6       34.13       30.42      1.17 o 
   0  -4   6       18.30       19.51      1.59 o 
   1  -4   6       69.88       79.02      3.12 o 
   2  -4   6       94.02       94.23      3.42 o 
   3  -4   6      346.38      372.75      7.54 o 
   4  -4   6       58.75       64.24      2.24 o 
   5  -4   6       12.67       16.20      1.55 o 
  -7  -3   6        7.22        7.51      1.80 o 
  -6  -3   6       11.62       11.36      1.79 o 
  -5  -3   6        4.07        4.59      0.84 o 
  -4  -3   6        0.80        0.65      0.83 o 
  -3  -3   6       20.14       22.27      1.09 o 
  -2  -3   6       14.73       13.75      0.85 o 
  -1  -3   6       10.83       10.20      0.49 o 
   0  -3   6       10.14        8.40      0.43 o 
   1  -3   6        2.54        3.37      0.61 o 
   2  -3   6        1.34        1.72      1.09 o 
   3  -3   6       16.48       16.59      1.20 o 
   4  -3   6       23.67       23.70      1.37 o 
   5  -3   6        0.17       -1.15      0.77 o 
   6  -3   6        0.19       -0.42      0.93 o 
  -8  -2   6        0.05       -1.17      1.02 o 
  -7  -2   6        2.22        1.68      1.20 o 
  -6  -2   6       15.37       18.63      1.78 o 
  -5  -2   6        9.90       11.60      1.13 o 
  -4  -2   6        4.90        5.94      0.81 o 
  -3  -2   6        2.32        2.97      0.63 o 
  -2  -2   6       27.18       32.20      1.14 o 
  -1  -2   6        9.72        9.54      0.41 o 
   0  -2   6      139.51      134.57      1.63 o 
   1  -2   6       97.44       95.41      1.36 o 
   2  -2   6        6.86        6.32      0.75 o 
   3  -2   6       42.52       45.49      2.46 o 
   4  -2   6       35.80       40.36      2.33 o 
   5  -2   6        1.13        1.93      1.18 o 
   6  -2   6        4.33        5.88      1.62 o 
  -8  -1   6        0.08       -0.64      1.13 o 
  -7  -1   6       14.24       15.84      2.10 o 
  -6  -1   6        9.25       12.88      1.75 o 
  -5  -1   6        6.66        5.37      1.17 o 
  -4  -1   6       41.46       39.28      1.42 o 
  -3  -1   6       65.72       68.40      1.72 o 
  -2  -1   6       10.32        8.76      0.63 o 
  -1  -1   6      539.08      602.80      4.35 o 
   0  -1   6        3.55        6.49      0.54 o 
   1  -1   6       83.43      101.91      1.46 o 
   2  -1   6       36.64       40.97      0.94 o 
   3  -1   6       28.92       21.90      1.08 o 
   4  -1   6       48.32       44.23      2.41 o 
   5  -1   6        0.02        0.16      0.91 o 
   6  -1   6        0.96        1.30      1.11 o 
  -8   0   6        2.51        2.09      1.31 o 
  -7   0   6        9.50        4.89      1.33 o 
  -6   0   6        6.11        8.79      1.48 o 
  -5   0   6        4.70        0.95      0.82 o 
  -3   0   6      110.04      113.40      1.83 o 
  -2   0   6       21.28       17.14      0.85 o 
  -1   0   6      198.45      227.23      2.27 o 
   0   0   6       46.82       54.08      1.06 o 
   1   0   6        0.78        1.19      0.33 o 
   2   0   6        8.02        6.48      0.56 o 
   3   0   6       43.72       46.98      1.73 o 
   4   0   6        4.68        5.14      1.30 o 
   5   0   6        5.68       10.13      1.69 o 
   6   0   6        3.06        1.86      1.21 o 
  -8   1   6        2.75        4.71      1.26 o 
  -7   1   6       17.24       17.40      1.32 o 
  -6   1   6       22.08       27.80      1.40 o 
  -5   1   6        1.30        0.47      0.57 o 
  -4   1   6        8.28       12.29      0.97 o 
  -3   1   6      161.86      182.94      3.86 o 
  -2   1   6      225.67      240.35      4.35 o 
  -1   1   6       45.55       39.68      1.21 o 
   0   1   6        1.00        0.33      0.31 o 
   1   1   6        6.32        9.67      0.55 o 
   2   1   6       15.35       15.24      0.65 o 
   3   1   6        0.34        0.40      0.52 o 
   4   1   6       30.49       34.63      1.43 o 
   5   1   6       22.60       23.29      2.00 o 
   6   1   6        7.54       10.62      2.00 o 
  -8   2   6        0.61        0.24      0.82 o 
  -7   2   6        0.80        1.77      0.79 o 
  -6   2   6        0.05        0.32      1.02 o 
  -5   2   6        3.48        5.02      1.10 o 
  -4   2   6       43.18       46.19      2.03 o 
  -3   2   6        5.30        5.67      1.01 o 
  -2   2   6        0.35       -0.37      0.51 o 
  -1   2   6       85.16       78.31      2.39 o 
   0   2   6      147.40      140.25      3.43 o 
   1   2   6       38.30       37.43      1.23 o 
   2   2   6       66.26       70.39      2.40 o 
   3   2   6       52.95       52.89      1.69 o 
   4   2   6      123.30      136.31      2.91 o 
   5   2   6       32.57       38.16      2.53 o 
  -7   3   6       15.13       11.35      1.62 o 
  -6   3   6        0.67        0.65      0.98 o 
  -5   3   6       15.17       15.26      1.71 o 
  -4   3   6       69.97       66.35      2.51 o 
  -3   3   6        0.56        0.43      0.71 o 
  -2   3   6      138.24      145.24      3.51 o 
  -1   3   6        4.97        2.87      0.91 o 
   0   3   6       66.49       59.97      2.21 o 
   1   3   6        3.73        4.60      0.84 o 
   2   3   6       25.82       23.26      1.46 o 
   3   3   6        2.51        0.84      0.67 o 
   4   3   6        4.36        4.97      0.91 o 
   5   3   6        1.75        2.42      0.89 o 
  -7   4   6        7.13       11.70      1.74 o 
  -6   4   6       16.10       14.74      1.54 o 
  -5   4   6        0.34        0.20      0.89 o 
  -4   4   6        4.12        5.37      1.19 o 
  -3   4   6       16.47       14.97      1.35 o 
  -2   4   6        7.23        6.06      1.18 o 
  -1   4   6       28.62       26.99      1.70 o 
   0   4   6        4.72        3.12      1.04 o 
   1   4   6       45.71       38.22      2.06 o 
   2   4   6        0.15       -0.74      0.49 o 
   3   4   6        9.80       10.42      1.47 o 
   4   4   6        0.62        0.86      1.04 o 
   5   4   6        1.80        1.71      0.83 o 
  -6   5   6        0.65       -0.91      1.00 o 
  -5   5   6        0.32        0.75      0.94 o 
  -4   5   6        0.15       -0.66      0.87 o 
  -3   5   6        5.04        7.09      1.38 o 
  -2   5   6        0.07       -0.67      0.67 o 
  -1   5   6        3.29        1.65      0.95 o 
   0   5   6        6.12        4.43      1.16 o 
   1   5   6       23.77       19.32      1.63 o 
   2   5   6        0.00        0.00      0.87 o 
   3   5   6        8.15        7.31      1.08 o 
   4   5   6        1.05        1.19      1.62 o 
  -6   6   6        3.32        3.68      1.68 o 
  -5   6   6        1.71        0.97      0.86 o 
  -4   6   6        0.36       -0.62      0.85 o 
  -3   6   6        0.05       -0.74      0.84 o 
  -2   6   6        4.56        3.53      0.81 o 
  -1   6   6        3.65        2.05      0.70 o 
   0   6   6       46.39       47.55      2.48 o 
   1   6   6       39.54       43.02      2.44 o 
   2   6   6        5.68        3.15      1.20 o 
   3   6   6        0.41        0.14      0.94 o 
  -5   7   6        1.25        1.72      1.30 o 
  -4   7   6        0.14       -0.34      0.70 o 
  -3   7   6        0.34        0.10      0.66 o 
  -2   7   6        9.15        8.86      1.10 o 
  -1   7   6        2.26        1.22      1.00 o 
   0   7   6        1.29        2.55      1.14 o 
   1   7   6        6.84        6.75      1.51 o 
   2   7   6        1.36        1.55      1.10 o 
  -4   8   6        0.35       -0.53      1.11 o 
  -3   8   6        3.07        4.33      1.00 o 
  -2   8   6        6.13        8.98      1.57 o 
  -1   8   6        0.06        0.11      0.91 o 
   0   8   6        9.84       14.02      2.04 o 
  -2  -8   7        0.98        0.93      1.24 o 
  -1  -8   7        0.07       -0.82      1.11 o 
   0  -8   7        5.00        4.24      1.62 o 
   1  -8   7        0.37       -0.88      1.26 o 
  -4  -7   7        0.83        0.99      1.29 o 
  -3  -7   7       21.91       21.82      2.17 o 
  -2  -7   7        0.23        0.85      1.15 o 
  -1  -7   7        7.16        6.86      1.66 o 
   0  -7   7        0.12        0.24      1.12 o 
   1  -7   7        0.02       -0.56      1.01 o 
   2  -7   7        0.36       -0.21      1.20 o 
   3  -7   7        0.08        0.11      1.32 o 
  -5  -6   7        7.45        9.59      1.90 o 
  -4  -6   7        1.85        1.78      0.82 o 
  -3  -6   7        3.19        2.73      0.83 o 
  -2  -6   7        0.03        0.61      0.94 o 
  -1  -6   7       60.46       51.56      2.88 o 
   0  -6   7       14.90       15.32      2.13 o 
   1  -6   7       25.19       22.17      2.11 o 
   2  -6   7       13.29       16.56      1.91 o 
   3  -6   7       16.97       17.18      2.39 o 
   4  -6   7        0.24       -0.84      1.22 o 
  -6  -5   7        0.38       -0.61      1.09 o 
  -5  -5   7        0.76        0.30      0.72 o 
  -4  -5   7        0.27       -0.42      0.60 o 
  -3  -5   7        0.03       -0.80      0.53 o 
  -2  -5   7        0.61        0.20      0.60 o 
  -1  -5   7        0.14        0.62      0.98 o 
   0  -5   7      143.96      142.96      4.55 o 
   1  -5   7       13.12       15.70      1.77 o 
   2  -5   7      121.98      137.10      4.68 o 
   3  -5   7        4.58        7.24      1.78 o 
   4  -5   7        0.08        0.11      1.30 o 
  -7  -4   7        0.22       -0.18      1.34 o 
  -6  -4   7        0.58       -0.03      1.09 o 
  -5  -4   7        2.82        1.89      0.77 o 
  -4  -4   7        2.31        2.05      0.73 o 
  -3  -4   7        5.01        6.21      0.95 o 
  -2  -4   7       23.44       18.60      1.06 o 
  -1  -4   7       85.68       88.51      2.03 o 
   0  -4   7      358.06      343.40      7.07 o 
   1  -4   7      222.36      221.01      3.50 o 
   2  -4   7       90.13       94.43      2.40 o 
   3  -4   7       13.20       10.56      1.23 o 
   4  -4   7        0.01       -0.81      0.66 o 
   5  -4   7        0.02        0.04      1.04 o 
  -7  -3   7        6.17        8.54      1.84 o 
  -6  -3   7        0.06       -0.91      0.85 o 
  -5  -3   7        3.41        2.04      0.75 o 
  -4  -3   7       24.63       23.28      1.29 o 
  -3  -3   7        1.08        1.02      0.59 o 
  -2  -3   7       28.95       28.97      1.21 o 
  -1  -3   7       11.34       10.84      0.62 o 
   0  -3   7       13.15       13.57      0.66 o 
   1  -3   7       20.90       23.64      1.11 o 
   2  -3   7       42.35       44.83      3.22 o 
   3  -3   7       58.38       59.13      1.98 o 
   4  -3   7        6.13        6.59      1.10 o 
   5  -3   7        4.69        3.66      1.33 o 
  -8  -2   7        3.18        2.10      1.49 o 
  -7  -2   7        0.02       -0.17      0.98 o 
  -6  -2   7        0.00        0.38      0.98 o 
  -5  -2   7        0.03       -0.07      0.61 o 
  -4  -2   7       11.64       13.27      0.97 o 
  -3  -2   7        0.66        1.46      0.55 o 
  -2  -2   7        9.11       11.14      1.43 o 
  -1  -2   7       14.05       15.99      0.53 o 
   0  -2   7       19.18       14.27      0.61 o 
   1  -2   7       21.37       20.41      0.71 o 
   2  -2   7        3.20        0.65      0.58 o 
   3  -2   7       11.79       11.97      1.09 o 
   4  -2   7        5.07        3.44      1.31 o 
   5  -2   7        3.15        2.72      1.23 o 
  -8  -1   7        2.59        2.16      1.37 o 
  -7  -1   7       12.23       14.18      2.04 o 
  -6  -1   7        1.67        1.88      1.11 o 
  -5  -1   7        0.60       -0.69      0.67 o 
  -4  -1   7       12.69       10.52      1.03 o 
  -3  -1   7      363.65      388.30      3.90 o 
  -2  -1   7       16.79       14.43      0.69 o 
  -1  -1   7      146.09      165.62      1.93 o 
   0  -1   7       94.95      101.90      1.52 o 
   1  -1   7        0.21       -0.08      0.30 o 
   2  -1   7        5.26        7.01      1.84 o 
   3  -1   7        0.19       -0.56      0.72 o 
   4  -1   7       42.00       45.23      2.53 o 
   5  -1   7        0.01       -1.19      0.87 o 
  -8   0   7        0.02       -0.30      1.08 o 
  -7   0   7        0.20       -0.33      0.99 o 
  -6   0   7        4.62        4.33      1.21 o 
  -5   0   7        6.24        7.60      0.96 o 
  -4   0   7        9.89       12.46      1.04 o 
  -3   0   7      174.86      171.01      2.37 o 
  -2   0   7       83.23       87.25      1.96 o 
  -1   0   7      275.82      282.41      2.77 o 
   0   0   7        7.39        8.40      0.62 o 
   1   0   7       61.48       58.88      1.21 o 
   2   0   7        0.01        0.02      0.33 o 
   3   0   7        0.06       -0.48      0.78 o 
   4   0   7       17.29       18.31      1.74 o 
   5   0   7        1.56        0.89      1.12 o 
  -8   1   7        0.13        0.33      0.81 o 
  -7   1   7        0.69        0.56      0.69 o 
  -6   1   7       21.05       26.52      1.41 o 
  -5   1   7        0.04        0.01      0.56 o 
  -4   1   7        0.38        0.12      0.45 o 
  -3   1   7       95.71       99.77      2.96 o 
  -2   1   7       11.94       11.07      0.82 o 
  -1   1   7      132.58      150.19      1.98 o 
   0   1   7        6.55        7.85      0.62 o 
   1   1   7        0.97        0.66      0.36 o 
   2   1   7       99.88      101.22      2.13 o 
   3   1   7        1.82        1.43      0.65 o 
   4   1   7       35.72       38.94      2.45 o 
   5   1   7        5.98        7.13      1.76 o 
  -8   2   7        0.01        0.20      0.68 o 
  -7   2   7        0.36       -0.01      0.64 o 
  -6   2   7        0.00        0.43      0.88 o 
  -5   2   7        0.62        0.05      0.67 o 
  -4   2   7       12.54       12.87      1.26 o 
  -3   2   7      104.60       89.03      2.87 o 
  -2   2   7        0.37        0.98      0.78 o 
  -1   2   7       13.74       13.39      1.25 o 
   0   2   7      138.67      145.87      3.24 o 
   1   2   7       81.61       80.33      2.77 o 
   2   2   7      165.62      179.32      3.08 o 
   3   2   7      173.85      177.56      3.23 o 
   4   2   7        2.03        1.70      0.76 o 
   5   2   7       12.60       15.36      2.23 o 
  -8   3   7        2.32        1.97      1.17 o 
  -7   3   7       16.27       16.02      1.64 o 
  -6   3   7       17.34       15.87      1.55 o 
  -5   3   7        5.45        3.83      1.15 o 
  -4   3   7        1.94        3.27      1.04 o 
  -3   3   7        0.22        1.09      0.86 o 
  -2   3   7        4.40        4.90      1.12 o 
  -1   3   7        1.14        1.17      0.92 o 
   0   3   7       26.80       22.92      1.60 o 
   1   3   7       12.82       10.70      1.62 o 
   2   3   7        5.46        4.78      0.87 o 
   3   3   7       14.24       16.43      1.37 o 
   4   3   7        3.30        5.25      1.02 o 
   5   3   7        0.05       -1.08      1.17 o 
  -7   4   7        0.52       -0.70      0.91 o 
  -6   4   7        8.34        6.88      1.41 o 
  -5   4   7        1.58        0.05      0.96 o 
  -4   4   7        2.38        2.04      1.04 o 
  -3   4   7       14.67       14.31      1.43 o 
  -2   4   7       13.79       13.81      1.64 o 
  -1   4   7        1.57        0.27      0.80 o 
   0   4   7       21.37       18.11      1.59 o 
   1   4   7       26.51       25.94      1.90 o 
   2   4   7        3.37        3.14      0.86 o 
   3   4   7       23.26       25.50      2.17 o 
   4   4   7        5.37        5.72      1.58 o 
  -6   5   7        0.16       -0.82      0.99 o 
  -5   5   7        3.99        1.88      1.17 o 
  -4   5   7        0.09       -0.78      0.82 o 
  -3   5   7        8.89       11.20      1.71 o 
  -2   5   7        0.83        0.18      0.91 o 
  -1   5   7       99.35       88.55      3.13 o 
   0   5   7       12.14       15.00      1.79 o 
   1   5   7       15.01       13.08      1.73 o 
   2   5   7        0.03        0.12      0.88 o 
   3   5   7        1.23        0.98      0.94 o 
  -6   6   7        0.02        0.02      1.19 o 
  -5   6   7        0.46       -0.69      1.02 o 
  -4   6   7        8.69       11.32      1.81 o 
  -3   6   7       14.32       15.70      1.94 o 
  -2   6   7       12.73       15.19      1.83 o 
  -1   6   7       58.54       53.16      2.62 o 
   0   6   7        0.54       -0.39      0.93 o 
   1   6   7        0.03       -0.28      0.89 o 
   2   6   7        0.65        0.78      1.03 o 
  -5   7   7        0.99        0.82      1.38 o 
  -4   7   7        8.56        8.47      1.24 o 
  -3   7   7        0.15        0.50      1.13 o 
  -2   7   7        0.01        0.44      0.93 o 
  -1   7   7       10.25       12.60      1.81 o 
   0   7   7       20.03       19.25      1.87 o 
   1   7   7        0.40        2.60      1.25 o 
  -2   8   7        2.93        2.58      1.24 o 
  -3  -7   8        7.42        7.25      1.79 o 
  -2  -7   8        0.15        0.27      1.13 o 
  -1  -7   8        0.02       -0.24      1.11 o 
   0  -7   8        0.42        0.53      1.16 o 
   1  -7   8        1.15        2.07      1.41 o 
   2  -7   8        0.02       -0.56      1.30 o 
  -5  -6   8        1.78        2.84      1.46 o 
  -4  -6   8        0.00       -0.26      0.69 o 
  -3  -6   8       20.66       22.37      1.38 o 
  -2  -6   8       12.49       13.48      2.15 o 
  -1  -6   8        6.52        8.80      1.79 o 
   0  -6   8        2.74        3.41      1.40 o 
   1  -6   8        1.82        3.02      1.48 o 
   2  -6   8        0.03       -0.69      1.13 o 
   3  -6   8        0.00       -0.48      0.82 o 
  -6  -5   8        0.02       -1.39      1.13 o 
  -5  -5   8        1.62        0.91      0.83 o 
  -4  -5   8        2.32        1.79      0.82 o 
  -3  -5   8        0.10       -0.50      0.85 o 
  -2  -5   8       72.37       73.32      3.42 o 
  -1  -5   8        0.43       -0.21      1.02 o 
   0  -5   8       51.31       49.59      2.82 o 
   1  -5   8       12.49        9.94      1.84 o 
   2  -5   8        7.91       11.47      1.26 o 
   3  -5   8       15.26       16.08      1.53 o 
   4  -5   8        0.01       -0.92      0.84 o 
  -6  -4   8        0.00       -0.25      0.74 o 
  -5  -4   8        0.45        0.22      0.68 o 
  -4  -4   8       11.47       14.31      1.31 o 
  -3  -4   8        3.93        5.85      0.93 o 
  -2  -4   8      160.17      179.61      3.24 o 
  -1  -4   8      153.68      153.95      4.75 o 
   0  -4   8      113.68      124.79      4.22 o 
   1  -4   8       84.79       88.51      3.28 o 
   2  -4   8       26.85       27.63      2.56 o 
   3  -4   8        0.81       -0.65      0.64 o 
   4  -4   8        4.65        5.56      1.11 o 
  -7  -3   8        0.87       -0.70      1.15 o 
  -6  -3   8        0.07       -0.64      0.78 o 
  -5  -3   8        0.00        0.24      0.66 o 
  -4  -3   8       31.81       30.07      1.45 o 
  -3  -3   8        0.00       -0.64      0.50 o 
  -2  -3   8       11.18       11.31      1.72 o 
  -1  -3   8       50.91       52.49      1.22 o 
   0  -3   8        1.42        1.38      0.66 o 
   1  -3   8        3.72        1.91      0.70 o 
   2  -3   8        0.00       -0.89      0.61 o 
   3  -3   8        0.28        0.56      0.73 o 
   4  -3   8        0.10       -0.98      1.00 o 
   5  -3   8        1.95        0.91      1.26 o 
  -7  -2   8        0.04       -0.56      1.11 o 
  -6  -2   8        1.16        1.36      1.04 o 
  -5  -2   8        0.12        0.02      0.59 o 
  -4  -2   8        0.24       -0.64      0.48 o 
  -3  -2   8        2.16        2.21      0.94 o 
  -2  -2   8        0.13       -0.35      0.34 o 
  -1  -2   8       43.93       38.13      1.31 o 
   0  -2   8       16.57       16.69      0.71 o 
   1  -2   8        1.22        0.67      0.64 o 
   2  -2   8       24.15       27.87      1.53 o 
   3  -2   8       36.39       36.29      1.55 o 
   4  -2   8       15.57       20.44      1.92 o 
   5  -2   8        3.17        3.24      1.30 o 
  -8  -1   8        0.16       -1.08      1.09 o 
  -7  -1   8        0.88       -0.86      1.07 o 
  -6  -1   8        4.77        5.62      1.49 o 
  -5  -1   8       26.56       27.58      1.94 o 
  -4  -1   8        0.00       -0.55      0.42 o 
  -3  -1   8       30.14       27.98      1.03 o 
  -2  -1   8        9.26       11.21      0.98 o 
  -1  -1   8        3.54        2.96      0.44 o 
   0  -1   8        0.44        0.27      0.35 o 
   1  -1   8        6.08        3.83      0.51 o 
   2  -1   8        1.89        0.67      0.62 o 
   3  -1   8        0.06       -1.23      0.82 o 
   4  -1   8        3.08        2.71      1.25 o 
   5  -1   8        0.05       -0.78      1.07 o 
  -8   0   8        1.90        1.18      1.04 o 
  -7   0   8        2.10        1.46      1.91 o 
  -6   0   8        0.91       -0.47      0.65 o 
  -5   0   8       66.82       64.38      2.03 o 
  -4   0   8        5.73        6.00      0.85 o 
  -3   0   8       31.89       34.47      1.39 o 
  -2   0   8       37.93       41.47      1.43 o 
  -1   0   8       23.03       18.24      0.83 o 
   0   0   8        0.40       -0.04      0.32 o 
   1   0   8        7.20        7.87      1.21 o 
   2   0   8        4.57        3.40      0.65 o 
   3   0   8        0.00       -1.20      0.80 o 
   4   0   8        0.23       -0.09      1.00 o 
   5   0   8        1.45        1.24      1.18 o 
  -8   1   8        0.10       -0.19      0.76 o 
  -7   1   8        2.66        4.92      1.03 o 
  -6   1   8        0.56        1.75      0.76 o 
  -5   1   8        3.14        2.15      0.75 o 
  -4   1   8        2.41        1.06      0.86 o 
  -3   1   8        0.52        0.10      0.66 o 
  -2   1   8       46.08       48.18      1.57 o 
  -1   1   8       14.08       14.28      0.72 o 
   0   1   8       62.59       65.82      1.38 o 
   1   1   8        0.08       -0.18      0.38 o 
   2   1   8      121.16      131.36      3.85 o 
   3   1   8       23.80       19.79      1.80 o 
   4   1   8        1.31        3.81      1.46 o 
   5   1   8        1.30        0.09      1.19 o 
  -8   2   8        0.24        0.12      0.98 o 
  -7   2   8        0.03       -0.36      0.87 o 
  -6   2   8        5.88        4.99      1.27 o 
  -5   2   8        0.72        0.17      0.79 o 
  -4   2   8        0.14       -0.29      0.78 o 
  -3   2   8        0.01       -0.99      0.68 o 
  -2   2   8        1.95        0.69      0.79 o 
  -1   2   8      230.16      204.93      4.49 o 
   0   2   8      261.93      262.64      3.66 o 
   1   2   8      209.00      208.05      3.34 o 
   2   2   8       44.83       49.10      1.71 o 
   3   2   8       15.88       16.59      1.16 o 
   4   2   8        1.33        0.44      1.17 o 
  -7   3   8        0.00        0.21      0.88 o 
  -6   3   8        1.55        0.94      1.05 o 
  -5   3   8        9.25        8.75      1.52 o 
  -4   3   8       16.47       14.00      1.45 o 
  -3   3   8        6.46        7.87      1.40 o 
  -2   3   8      219.83      230.99      5.07 o 
  -1   3   8       16.23       16.48      1.63 o 
   0   3   8       11.34       11.18      1.62 o 
   1   3   8       47.94       43.58      1.62 o 
   2   3   8       30.97       34.62      1.53 o 
   3   3   8       10.04       10.74      1.80 o 
   4   3   8        1.48        1.14      0.82 o 
  -7   4   8        0.05       -0.50      0.95 o 
  -6   4   8        0.35       -1.30      0.87 o 
  -5   4   8        7.57        9.01      1.58 o 
  -4   4   8        3.75        4.08      1.27 o 
  -3   4   8        1.27        1.26      0.95 o 
  -2   4   8       22.94       23.56      1.83 o 
  -1   4   8       71.37       69.58      2.82 o 
   0   4   8       22.29       21.54      1.78 o 
   1   4   8       22.79       24.13      1.82 o 
   2   4   8        6.76        8.40      1.10 o 
   3   4   8        0.73        0.36      0.73 o 
  -6   5   8        0.04       -0.50      1.05 o 
  -5   5   8        8.89        8.73      1.65 o 
  -4   5   8       16.11       16.98      2.00 o 
  -3   5   8       10.67        9.04      1.63 o 
  -2   5   8       16.89       15.20      1.58 o 
  -1   5   8        2.69        2.71      1.17 o 
   0   5   8       14.09       15.99      1.97 o 
   1   5   8        2.58        1.17      0.99 o 
   2   5   8        0.07        0.57      0.99 o 
   3   5   8        0.00        0.62      0.80 o 
  -6   6   8        0.07       -1.37      0.91 o 
  -5   6   8        5.53        2.10      1.27 o 
  -4   6   8        0.00       -0.82      0.99 o 
  -3   6   8       27.18       20.21      1.86 o 
  -2   6   8        5.62        7.41      1.47 o 
  -1   6   8        6.45        3.93      1.30 o 
   0   6   8        0.50        0.58      1.01 o 
   1   6   8        2.74        4.00      1.33 o 
   2   6   8        0.64        1.24      1.02 o 
  -4   7   8        2.15        2.06      0.94 o 
  -3   7   8        1.04        1.29      0.82 o 
  -2   7   8        5.68        4.91      1.40 o 
  -1   7   8        0.03       -0.24      0.93 o 
   0   7   8        0.07        0.13      0.87 o 
  -2  -7   9        0.28       -0.13      1.23 o 
  -1  -7   9        0.00        0.04      1.11 o 
   0  -7   9        1.16        0.27      1.32 o 
   1  -7   9        4.78        6.77      1.91 o 
  -4  -6   9        1.04       -0.07      0.82 o 
  -3  -6   9        6.72        3.06      1.50 o 
  -2  -6   9        5.25        7.05      1.80 o 
  -1  -6   9        0.21       -0.21      1.11 o 
   0  -6   9        3.87        4.85      1.59 o 
   1  -6   9        1.77       -0.18      1.18 o 
   2  -6   9        0.04       -0.67      1.18 o 
  -5  -5   9        0.35        0.75      0.98 o 
  -4  -5   9       12.20        8.57      1.30 o 
  -3  -5   9        0.01        0.01      0.72 o 
  -2  -5   9       25.87       22.88      2.16 o 
  -1  -5   9       22.13       21.04      2.06 o 
   0  -5   9        0.22       -0.58      0.98 o 
   1  -5   9        4.82        4.15      1.54 o 
   2  -5   9        0.11       -0.21      1.04 o 
   3  -5   9        0.50        1.09      0.87 o 
  -6  -4   9        1.96        0.85      0.84 o 
  -5  -4   9        0.00       -0.06      0.76 o 
  -4  -4   9       53.10       54.20      2.16 o 
  -3  -4   9       64.29       65.93      2.11 o 
  -2  -4   9      109.99      110.83      4.25 o 
  -1  -4   9       66.77       64.71      3.23 o 
   0  -4   9       18.48       15.57      1.80 o 
   1  -4   9        0.01       -1.14      0.86 o 
   2  -4   9        2.88        2.38      0.81 o 
   3  -4   9        0.40       -1.05      0.71 o 
   4  -4   9        0.26        0.53      1.07 o 
  -7  -3   9        0.25       -1.01      0.98 o 
  -6  -3   9        6.15        4.95      2.34 o 
  -5  -3   9        0.27        0.52      0.71 o 
  -4  -3   9       19.75       22.10      1.35 o 
  -3  -3   9       18.61       15.53      1.75 o 
  -2  -3   9        1.55        0.17      0.75 o 
  -1  -3   9       12.89       13.15      1.22 o 
   0  -3   9        0.10       -1.23      0.82 o 
   1  -3   9        5.10        3.21      0.79 o 
   2  -3   9        9.64       11.38      1.49 o 
   3  -3   9        7.99        7.81      1.16 o 
   4  -3   9        0.18       -0.99      0.94 o 
  -7  -2   9        0.09       -0.68      1.12 o 
  -6  -2   9        0.48       -0.18      1.23 o 
  -5  -2   9        0.74       -0.06      0.65 o 
  -4  -2   9        0.03       -0.64      0.43 o 
  -3  -2   9        0.21       -0.55      0.56 o 
  -2  -2   9        0.20       -0.39      0.50 o 
  -1  -2   9        3.91        4.10      0.73 o 
   0  -2   9       20.06       19.05      1.41 o 
   1  -2   9        3.32        1.74      0.66 o 
   2  -2   9       43.45       36.02      1.78 o 
   3  -2   9        4.63        5.53      1.43 o 
   4  -2   9        6.55        6.65      1.64 o 
  -6  -1   9        0.13       -0.52      0.66 o 
  -5  -1   9       26.35       25.34      1.43 o 
  -4  -1   9        6.81        5.09      0.75 o 
  -3  -1   9       21.71       22.70      1.00 o 
  -2  -1   9        1.36        2.53      0.69 o 
  -1  -1   9        3.53        3.71      0.52 o 
   0  -1   9       11.39       11.59      0.91 o 
   1  -1   9       23.90       25.72      1.25 o 
   2  -1   9       15.62       15.11      1.17 o 
   3  -1   9        0.39        0.11      0.91 o 
   4  -1   9        5.04        3.06      1.35 o 
  -7   0   9        7.38        9.65      1.31 o 
  -6   0   9        9.04       13.12      1.34 o 
  -5   0   9       25.87       30.25      2.36 o 
  -4   0   9       22.30       24.13      1.76 o 
  -3   0   9       68.95       71.87      2.10 o 
  -2   0   9       77.85       78.10      2.09 o 
  -1   0   9        0.12        0.18      0.41 o 
   0   0   9        1.83        1.49      0.48 o 
   1   0   9        0.31        0.57      0.45 o 
   2   0   9        6.87        4.05      1.22 o 
   3   0   9        3.29        3.86      1.33 o 
   4   0   9        0.01       -0.05      1.09 o 
  -7   1   9        1.84        0.64      0.74 o 
  -6   1   9        0.99        1.05      0.75 o 
  -5   1   9        8.34        6.42      1.40 o 
  -4   1   9        0.39       -0.37      0.78 o 
  -3   1   9        4.64        3.30      1.24 o 
  -2   1   9      227.63      246.08      3.89 o 
  -1   1   9       53.66       47.47      1.27 o 
   0   1   9       73.98       75.79      1.60 o 
   1   1   9        0.35       -0.69      0.48 o 
   2   1   9        6.15        8.04      0.96 o 
   3   1   9        1.16       -0.69      0.94 o 
   4   1   9        0.45        0.60      1.20 o 
  -7   2   9        0.02       -0.60      0.98 o 
  -6   2   9        8.62        8.08      1.64 o 
  -5   2   9       21.95       26.12      2.00 o 
  -4   2   9        0.64       -1.05      0.70 o 
  -3   2   9       74.78       74.02      2.97 o 
  -2   2   9      328.16      317.44      6.21 o 
  -1   2   9       86.51       85.49      3.08 o 
   0   2   9       99.33      109.59      2.42 o 
   1   2   9       82.71       84.49      2.18 o 
   2   2   9        0.05       -0.06      0.67 o 
   3   2   9        1.62        3.13      1.38 o 
   4   2   9        0.18       -1.46      0.98 o 
  -7   3   9        0.93        0.11      1.07 o 
  -6   3   9        4.65        4.34      1.33 o 
  -5   3   9       17.26       18.53      2.08 o 
  -4   3   9        7.09       14.14      1.82 o 
  -3   3   9        4.15        5.10      1.36 o 
  -2   3   9        2.59        3.06      1.26 o 
   0   3   9        0.03       -0.11      0.91 o 
   1   3   9       14.58       16.25      1.99 o 
   2   3   9        0.06        0.31      0.63 o 
   3   3   9        1.25        0.71      0.69 o 
  -7   4   9        0.02       -1.04      0.98 o 
  -6   4   9        0.63       -0.46      1.01 o 
  -5   4   9        9.26       11.86      1.89 o 
  -4   4   9        3.77        2.71      1.35 o 
  -3   4   9       17.39       17.12      1.73 o 
  -2   4   9        0.92        0.14      1.10 o 
  -1   4   9       25.95       22.19      1.87 o 
   0   4   9       21.11       20.18      1.76 o 
   1   4   9        4.25        4.22      1.25 o 
   2   4   9        6.98        5.90      1.04 o 
   3   4   9        3.87        2.87      1.50 o 
  -6   5   9        0.94       -0.33      1.14 o 
  -5   5   9        1.26        1.97      1.31 o 
  -4   5   9        1.13        0.02      1.03 o 
  -3   5   9       18.85       20.61      2.25 o 
  -2   5   9        1.06       -1.12      0.94 o 
  -1   5   9       30.80       26.88      2.03 o 
   0   5   9        8.10        9.34      1.66 o 
   1   5   9        1.44        2.60      1.19 o 
   2   5   9        4.12        6.00      1.47 o 
  -5   6   9       18.07       17.02      2.30 o 
  -4   6   9        0.34       -0.24      1.20 o 
  -3   6   9        3.07        3.84      1.40 o 
  -2   6   9        0.26        0.05      1.00 o 
  -1   6   9       12.78       12.41      1.86 o 
   0   6   9        0.50       -0.34      0.98 o 
   1   6   9        0.64        1.04      1.11 o 
  -2   7   9        2.12        1.67      1.20 o 
  -3  -6  10        0.34       -0.43      1.15 o 
  -2  -6  10        1.73        3.19      1.49 o 
  -1  -6  10        0.04       -0.33      1.17 o 
   0  -6  10        0.44        0.65      1.29 o 
   1  -6  10        2.76        3.75      1.62 o 
  -5  -5  10        0.02       -0.58      0.79 o 
  -4  -5  10       12.50       14.96      1.53 o 
  -3  -5  10        2.93        0.78      1.26 o 
  -2  -5  10        0.15        1.34      1.23 o 
  -1  -5  10        4.53        5.32      1.64 o 
   0  -5  10        4.28        4.13      1.60 o 
   1  -5  10        0.45        0.24      1.20 o 
   2  -5  10        0.00        0.49      1.24 o 
  -6  -4  10       12.71       12.33      3.33 o 
  -5  -4  10       12.01       18.32      2.21 o 
  -4  -4  10       31.89       32.09      1.73 o 
  -3  -4  10       71.27       75.31      2.29 o 
  -2  -4  10       26.19       29.64      2.45 o 
  -1  -4  10        1.26       -0.30      0.98 o 
   0  -4  10       14.58       14.57      2.16 o 
   1  -4  10        2.71        2.00      1.36 o 
   2  -4  10        1.40        1.91      1.40 o 
   3  -4  10        0.56        1.37      0.95 o 
  -6  -3  10       11.72       10.08      5.30 o 
  -5  -3  10       11.02       14.96      1.52 o 
  -4  -3  10        3.89        5.17      0.79 o 
  -3  -3  10        7.48        7.00      0.83 o 
  -2  -3  10        0.09       -0.29      0.56 o 
  -1  -3  10        0.73       -1.01      0.93 o 
   0  -3  10        5.60        3.83      1.38 o 
   1  -3  10       10.98       10.02      1.91 o 
   2  -3  10        0.26        0.10      0.70 o 
   3  -3  10        0.78       -0.06      0.95 o 
  -7  -2  10        0.09       -0.85      1.06 o 
  -5  -2  10        0.04        0.60      0.63 o 
  -4  -2  10        2.15        1.75      0.67 o 
  -3  -2  10       31.75       32.57      1.23 o 
  -2  -2  10       51.99       52.00      2.17 o 
  -1  -2  10        9.48       10.87      1.07 o 
   0  -2  10       31.74       27.29      2.13 o 
   1  -2  10       28.05       26.54      2.77 o 
   2  -2  10        8.05        7.63      1.09 o 
   3  -2  10        0.04       -0.59      0.92 o 
  -7  -1  10        7.91        8.36      1.31 o 
  -6  -1  10        0.00       -0.33      0.86 o 
  -5  -1  10        1.12        0.62      0.61 o 
  -4  -1  10        1.26        1.13      0.56 o 
  -3  -1  10       44.32       48.40      1.80 o 
  -2  -1  10       12.50       14.91      1.29 o 
  -1  -1  10        2.56        2.62      0.89 o 
   0  -1  10       13.57       12.01      0.88 o 
   1  -1  10        6.80        9.37      1.10 o 
   2  -1  10       24.71       17.87      1.66 o 
   3  -1  10        2.16        0.66      1.03 o 
  -7   0  10       11.65       15.01      1.61 o 
  -6   0  10        0.35        0.08      0.75 o 
  -5   0  10        1.63        1.35      1.01 o 
  -4   0  10       13.78       17.45      1.23 o 
  -3   0  10        8.42        8.52      1.12 o 
  -2   0  10        2.99        4.18      0.97 o 
  -1   0  10        0.01        0.17      0.45 o 
   0   0  10        0.42       -0.20      0.47 o 
   1   0  10        0.00       -0.33      0.71 o 
   2   0  10        0.14       -0.59      0.97 o 
   3   0  10        0.07       -0.88      0.93 o 
  -7   1  10        0.36        0.68      1.04 o 
  -6   1  10        3.74        2.43      1.17 o 
  -5   1  10       15.36       18.62      1.75 o 
  -4   1  10        1.43        1.03      0.94 o 
  -3   1  10       61.17       63.55      2.78 o 
  -2   1  10       22.49       22.88      1.94 o 
  -1   1  10       46.18       40.94      1.64 o 
   0   1  10        1.28        0.80      0.53 o 
   1   1  10        4.34        2.50      0.73 o 
   2   1  10        2.58        4.21      1.33 o 
   3   1  10        2.86        4.52      1.48 o 
  -7   2  10        0.20        0.58      1.08 o 
  -6   2  10        2.83        2.49      1.30 o 
  -5   2  10        0.05        0.34      1.06 o 
  -4   2  10       99.12      101.98      3.70 o 
  -3   2  10       38.71       38.86      2.43 o 
  -2   2  10      113.24      125.28      3.95 o 
  -1   2  10       64.59       62.75      2.74 o 
   0   2  10        0.92        0.03      0.63 o 
   1   2  10        0.00       -0.23      0.62 o 
   2   2  10        2.59        1.02      0.76 o 
   3   2  10        0.34       -1.26      1.00 o 
  -7   3  10        0.09       -0.59      1.04 o 
  -6   3  10        6.57       11.16      1.89 o 
  -5   3  10       16.42       20.47      2.29 o 
  -4   3  10       72.56       69.57      3.19 o 
  -3   3  10       75.35       72.36      3.15 o 
  -2   3  10       24.71       26.47      2.05 o 
  -1   3  10        0.04        0.00      1.07 o 
   0   3  10        5.97        5.56      1.33 o 
   1   3  10        0.02       -0.37      0.63 o 
   2   3  10        0.53        0.17      0.70 o 
  -6   4  10        7.83        6.50      1.68 o 
  -5   4  10        1.27       -0.26      1.10 o 
  -4   4  10        0.01       -1.04      0.89 o 
  -3   4  10        1.59       -0.13      1.23 o 
  -2   4  10       30.39       30.50      2.29 o 
  -1   4  10        0.07        0.94      1.07 o 
   0   4  10        2.08        3.00      1.27 o 
   1   4  10        2.15        3.74      1.20 o 
   2   4  10        0.33        0.14      0.78 o 
  -5   5  10        7.24        8.60      1.97 o 
  -4   5  10        1.86        2.05      1.41 o 
  -3   5  10        2.38        1.41      1.30 o 
  -2   5  10        0.36       -0.46      0.99 o 
  -1   5  10        1.08        2.00      1.23 o 
   0   5  10        2.96        3.34      1.28 o 
   1   5  10        2.14        5.38      1.46 o 
  -4   6  10        2.09        0.43      1.20 o 
  -3   6  10        0.27       -0.58      1.22 o 
  -2   6  10        0.14        0.22      1.17 o 
  -1   6  10        0.92        1.30      1.15 o 
  -4  -5  11        0.06       -0.14      1.21 o 
  -3  -5  11        2.44        2.64      1.48 o 
  -2  -5  11        2.30        2.97      1.68 o 
  -1  -5  11        0.04       -0.34      1.01 o 
   0  -5  11        0.49       -0.14      1.20 o 
   1  -5  11        2.16        1.94      1.48 o 
  -5  -4  11       21.23       23.57      1.60 o 
  -4  -4  11       17.62       18.95      1.26 o 
  -3  -4  11        0.37        1.17      1.23 o 
  -2  -4  11        0.27       -0.21      1.08 o 
  -1  -4  11        0.36       -0.44      1.03 o 
   0  -4  11        0.49        0.66      1.20 o 
   1  -4  11        2.59        2.58      1.52 o 
   2  -4  11        0.03        0.60      1.07 o 
  -6  -3  11        2.20        2.85      2.71 o 
  -5  -3  11        5.64        7.11      0.97 o 
  -4  -3  11        1.61        1.97      0.72 o 
  -3  -3  11       14.71       14.82      1.05 o 
  -2  -3  11       25.15       24.67      2.23 o 
  -1  -3  11        2.10        1.32      1.20 o 
   0  -3  11       11.22       14.05      2.15 o 
   1  -3  11        0.76        1.33      1.13 o 
   2  -3  11        0.06       -0.67      1.08 o 
  -6  -2  11        0.01        0.16      1.19 o 
  -5  -2  11        1.23        0.65      0.66 o 
  -4  -2  11        9.09        9.61      0.98 o 
  -3  -2  11        6.54        9.47      1.13 o 
  -2  -2  11        6.93        6.33      1.06 o 
  -1  -2  11       15.50       19.90      2.42 o 
   0  -2  11       21.51       17.56      1.87 o 
   1  -2  11        1.09       -1.10      0.98 o 
   2  -2  11        2.08       -0.11      0.92 o 
  -6  -1  11        3.12        3.58      1.31 o 
  -5  -1  11        0.11       -0.14      0.84 o 
  -4  -1  11        1.20        0.46      0.72 o 
  -3  -1  11       13.53       14.86      1.87 o 
  -2  -1  11      100.47       98.59      2.57 o 
  -1  -1  11        7.12        7.26      1.23 o 
   0  -1  11       31.34       26.70      2.15 o 
   1  -1  11        0.83        0.97      1.27 o 
   2  -1  11        1.38       -0.65      0.93 o 
   3  -1  11        0.70        0.30      1.12 o 
  -7   0  11        0.83        0.35      1.01 o 
  -6   0  11        0.16       -0.94      0.83 o 
  -5   0  11        0.34        0.13      0.89 o 
  -4   0  11        0.15       -0.54      0.86 o 
  -3   0  11        2.76        2.56      0.92 o 
  -2   0  11        1.47        0.84      0.74 o 
  -1   0  11        3.61        2.70      1.14 o 
   0   0  11        0.00       -0.42      0.51 o 
   1   0  11       11.01        9.11      1.49 o 
   2   0  11        0.03       -1.02      0.84 o 
   3   0  11        0.12       -0.90      1.08 o 
  -6   1  11        0.62        0.14      0.97 o 
  -5   1  11        1.17       -0.41      1.03 o 
  -4   1  11       11.08       14.45      2.02 o 
  -3   1  11       17.23       15.55      1.91 o 
  -2   1  11       41.22       42.59      1.85 o 
  -1   1  11        4.11        5.01      1.00 o 
   0   1  11        0.53       -0.05      0.65 o 
   2   1  11        2.68        2.62      1.25 o 
  -6   2  11       22.81       19.42      2.01 o 
  -5   2  11        9.97       13.08      2.00 o 
  -4   2  11       36.74       31.40      2.28 o 
  -3   2  11       43.98       53.88      2.89 o 
  -2   2  11        3.05        4.91      1.44 o 
  -1   2  11        7.83        6.07      1.49 o 
   0   2  11        0.16       -0.75      0.67 o 
   1   2  11        0.05       -0.38      0.61 o 
   2   2  11        2.59       -0.43      1.11 o 
  -6   3  11       16.52       17.94      2.42 o 
  -5   3  11       19.28       21.70      2.07 o 
  -4   3  11        0.39        0.46      1.23 o 
  -3   3  11       35.81       32.07      2.34 o 
  -2   3  11        4.03        4.63      1.46 o 
  -1   3  11        3.67        4.21      1.33 o 
   0   3  11        2.85        2.05      1.12 o 
   1   3  11        4.19        4.99      1.33 o 
  -5   4  11        0.15       -1.09      1.28 o 
  -4   4  11        2.97        2.87      1.59 o 
  -3   4  11        6.26        8.53      1.83 o 
  -2   4  11        2.80        0.89      1.25 o 
  -1   4  11        0.01        1.55      1.28 o 
   0   4  11        0.28       -0.69      0.98 o 
   1   4  11        4.39        3.52      1.30 o 
  -4   5  11        0.92       -1.26      1.23 o 
  -3   5  11        0.06       -0.24      1.34 o 
  -2   5  11        4.45        4.44      1.54 o 
  -1   5  11        2.19        3.44      1.43 o 
  -4  -4  12        0.07        1.16      0.72 o 
  -3  -4  12        0.05        0.77      1.34 o 
  -2  -4  12        1.19        1.71      1.34 o 
  -1  -4  12        0.72        1.81      1.46 o 
   0  -4  12        1.06        0.94      1.32 o 
  -5  -3  12        2.57        2.85      0.83 o 
  -4  -3  12       15.75       17.96      1.32 o 
  -3  -3  12        5.50        4.79      1.05 o 
  -2  -3  12        0.01       -0.56      1.11 o 
  -1  -3  12        0.11        0.87      1.10 o 
   0  -3  12        0.48       -0.16      1.04 o 
   1  -3  12        0.05        0.02      1.15 o 
  -5  -2  12        0.12       -0.63      0.61 o 
  -4  -2  12        4.76        3.81      1.03 o 
  -3  -2  12       15.49       15.92      1.50 o 
  -2  -2  12        4.09        5.03      1.62 o 
  -1  -2  12        1.10        1.11      1.20 o 
   0  -2  12        0.02       -0.52      0.95 o 
   1  -2  12        1.57        1.71      1.26 o 
  -5  -1  12        2.06        2.44      0.95 o 
  -4  -1  12       17.96       19.38      2.23 o 
  -3  -1  12       17.28       17.29      1.69 o 
  -2  -1  12        4.49        3.65      1.84 o 
  -1  -1  12        0.99        0.94      1.09 o 
   0  -1  12        0.14       -0.46      0.96 o 
   2  -1  12        0.33       -0.29      1.07 o 
  -6   0  12        0.07        0.44      1.06 o 
  -5   0  12        0.36        0.30      1.04 o 
  -4   0  12        0.74        0.75      1.07 o 
  -3   0  12        2.71        2.45      1.28 o 
  -2   0  12        4.43        2.09      0.93 o 
  -1   0  12        1.84        2.07      0.88 o 
   0   0  12        0.17        0.34      1.06 o 
   1   0  12        1.36       -0.17      0.99 o 
  -6   1  12        1.91        2.71      1.37 o 
  -5   1  12        0.08        0.30      1.14 o 
  -4   1  12        0.04       -0.28      1.02 o 
  -3   1  12        0.29       -1.46      0.98 o 
  -2   1  12        3.83        3.67      1.60 o 
  -1   1  12        0.52        1.27      0.88 o 
   0   1  12        0.23       -0.27      0.67 o 
   1   1  12        0.44        0.25      1.09 o 
  -5   2  12       19.59       18.30      2.38 o 
  -4   2  12        2.89        2.77      1.34 o 
  -3   2  12        1.14        1.10      1.32 o 
  -2   2  12        0.49       -1.23      0.94 o 
  -1   2  12        0.57       -1.01      0.97 o 
   0   2  12        0.64        1.11      1.14 o 
   1   2  12        0.31        0.22      1.23 o 
  -5   3  12       11.73       15.81      2.29 o 
  -4   3  12        0.68       -0.42      1.11 o 
  -3   3  12        0.08       -0.91      1.24 o 
  -2   3  12        1.72        0.21      1.15 o 
  -1   3  12        0.27        0.22      1.11 o 
   0   3  12        1.31        2.45      1.30 o 
  -4   4  12        2.56        1.65      1.63 o 
  -3   4  12        0.74       -0.85      1.11 o 
  -2   4  12        0.20       -0.41      1.10 o 
  -1   4  12        3.61        1.83      1.31 o 
  -3  -3  13        2.04        0.79      1.46 o 
  -2  -3  13        0.38       -0.68      1.12 o 
  -1  -3  13        0.31       -0.94      1.07 o 
  -4  -2  13        0.57       -0.18      0.81 o 
  -3  -2  13        0.10       -0.40      0.76 o 
  -2  -2  13        1.96       -0.30      1.19 o 
  -1  -2  13        0.99        0.45      1.21 o 
   0  -2  13        0.06        0.59      1.22 o 
  -5  -1  13        0.54        1.73      1.16 o 
  -4  -1  13       10.03        9.26      1.34 o 
  -3  -1  13        0.41        0.00      0.81 o 
  -2  -1  13        2.87        1.18      0.86 o 
  -1  -1  13        0.09       -0.49      1.12 o 
   0  -1  13        0.02       -0.34      1.10 o 
  -5   0  13        0.48       -0.70      1.16 o 
  -4   0  13        0.07       -0.54      1.10 o 
  -3   0  13        2.23        1.44      1.09 o 
  -2   0  13        0.35       -0.63      0.73 o 
  -1   0  13        0.09        0.98      1.24 o 
  -5   1  13        0.27       -1.17      1.02 o 
  -4   1  13        0.05       -1.39      0.93 o 
  -3   1  13        0.53        0.21      1.14 o 
  -2   1  13        0.92        0.32      1.25 o 
  -1   1  13        0.22       -0.01      1.08 o 
  -4   2  13        1.61        1.59      1.52 o 
  -3   2  13        0.16       -1.78      1.23 o 
  -2   2  13        0.57       -0.36      1.26 o 
  -1   2  13        0.03        0.85      1.28 o 
  -3   3  13        0.01       -0.49      1.28 o 
                                                 
